# Supplementary material for: Di-μ-thio­semicarbazide-κ4 S:S-bis­[bis­(thio­semicarbazide-κS)copper(I)] diiodide
Source: Acta Crystallogr Sect E Struct Rep Online. 2008 May 17;64(Pt 6):m820. doi: 10.1107/S1600536808014001 (PMC2961471; doi:10.1107/S1600536808014001)
Supplement: Supplementary file 1 [file e-64-0m820-sup1.cif]

##############################################################################
###                                                                        ###
###        Electronic paper (Acta Crystallographica Section E)             ###
###                                                                        ###
##############################################################################
#                                                                            #
# This CIF contains the data in a paper accepted for publication in Acta     #
# Crystallographica Section E. It conforms to the requirements of Notes      #
# for Authors for Section E, and has been peer reviewed under the auspices   #
# of the IUCr Commission on Journals.                                        #
#                                                                            #
# Full details of the Crystallographic Information File format               #
# are given in the paper "The Crystallographic Information File (CIF):       #
# a New Standard Archive File for Crystallography" by S. R. Hall, F. H.      #
# Allen and I. D. Brown [Acta Cryst. (1991), A47, 655-685].                  #
#                                                                            #
# The current version of the core CIF dictionary is obtainable from          #
# ftp://ftp.iucr.org/pub/cif_core.dic. The current version number is 2.4.    #
#                                                                            #
# Software is freely available for graphical display of the structure(s) in  #
# this CIF.  For information consult the CIF home page http://www.iucr.org/  #
# cif/home.html                                                              #
#                                                                            #
# This file may be used for bona fide research purposes within the           #
# scientific community so long as proper attribution is given to the journal # 
# article from which it was obtained.                                        #
#                                                                            #
##############################################################################
                                             
data_I
_audit_creation_method     SHELXL-97
_chemical_name_systematic
;
Di-\m-thiosemicarbazide-\k^4^S:S-bis[bis(thiosemicarbazide-\kS)copper(I)]
diiodide
;
_chemical_name_common     ?
_chemical_formula_moiety     'C6 H30 Cu2 N18 S6 2+, 2 I -'
_chemical_formula_sum     'C6 H30 Cu2 I2 N18 S6'
_chemical_formula_iupac     '[Cu2 (C1 H5 N3 S1)6] I2'
_chemical_formula_weight     927.72
_chemical_melting_point     ?
_symmetry_cell_setting     monoclinic
_symmetry_space_group_name_H-M     'C 2/c'
loop_
    _symmetry_equiv_pos_as_xyz
    'x, y, z'
    '-x, y, -z+1/2'
    'x+1/2, y+1/2, z'
    '-x+1/2, y+1/2, -z+1/2'
    '-x, -y, -z'
    'x, -y, z-1/2'
    '-x+1/2, -y+1/2, -z'
    'x+1/2, -y+1/2, z-1/2'
_cell_length_a     16.437(4)
_cell_length_b     8.4174(15)
_cell_length_c     22.546(4)
_cell_angle_alpha     90.00
_cell_angle_beta     105.385(5)
_cell_angle_gamma     90.00
_cell_volume     3007.6(10)
_cell_formula_units_Z     4
_cell_measurement_reflns_used     4159
_cell_measurement_theta_min     2.571
_cell_measurement_theta_max     27.829
_cell_measurement_temperature     273(2)
_exptl_crystal_description     block
_exptl_crystal_colour     colorless
_exptl_crystal_size_max     0.45
_exptl_crystal_size_mid     0.37
_exptl_crystal_size_min     0.23
_exptl_crystal_density_diffrn     2.049
_exptl_crystal_density_meas     ?
_exptl_crystal_density_method     'not measured'
_exptl_crystal_F_000     1808
_exptl_absorpt_coefficient_mu     3.917
_exptl_absorpt_correction_type     multi-scan
_exptl_absorpt_process_details     '(SADABS; Sheldrick, 1996)'
_exptl_absorpt_correction_T_min     0.2717
_exptl_absorpt_correction_T_max     0.4661
_exptl_special_details
;
;
_diffrn_ambient_temperature     273(2)
_diffrn_radiation_type     MoK\a
_diffrn_radiation_wavelength     0.71073
_diffrn_radiation_source     'fine-focus sealed tube'
_diffrn_radiation_monochromator     graphite
_diffrn_measurement_device_type     'Bruker SMART CCD'
_diffrn_measurement_method     '\f and \w'
_diffrn_detector_area_resol_mean     ?
_diffrn_reflns_number     7573
_diffrn_reflns_av_R_equivalents     0.0398
_diffrn_reflns_av_sigmaI/netI     0.0386
_diffrn_reflns_theta_min     2.74
_diffrn_reflns_theta_max     25.03
_diffrn_reflns_theta_full     25.03
_diffrn_measured_fraction_theta_max     0.997
_diffrn_measured_fraction_theta_full     0.997
_diffrn_reflns_limit_h_min     -19
_diffrn_reflns_limit_h_max     19
_diffrn_reflns_limit_k_min     -10
_diffrn_reflns_limit_k_max     9
_diffrn_reflns_limit_l_min     -26
_diffrn_reflns_limit_l_max     14
_diffrn_standards_number     ?
_diffrn_standards_interval_count     ?
_diffrn_standards_interval_time     ?
_diffrn_standards_decay_%     ?
_refine_special_details
;
Refinement of <i>F</i>^2^ against ALL reflections. The weighted <i>R</i>-factor
<i>wR</i> and goodness of fit <i>S</i> are based on <i>F</i>^2^, conventional
<i>R</i>-factors <i>R</i> are based on <i>F</i>, with <i>F</i> set to zero for
negative <i>F</i>^2^. The threshold expression of <i>F</i>^2^ >
\s(<i>F</i>^2^) is used only for calculating <i>R</i>-factors(gt) <i>etc</i>.
and is not relevant to the choice of reflections for refinement.
<i>R</i>-factors based on <i>F</i>^2^ are statistically about twice as large
as those based on <i>F</i>, and <i>R</i>- factors based on ALL data will be
even larger.
;
_reflns_number_total     2636
_reflns_number_gt     2135
_reflns_threshold_expression     I>2\s(I)
_refine_ls_structure_factor_coef     Fsqd
_refine_ls_matrix_type     full
_refine_ls_R_factor_all     0.0470
_refine_ls_R_factor_gt     0.0374
_refine_ls_wR_factor_gt     0.0980
_refine_ls_wR_factor_ref     0.1056
_refine_ls_goodness_of_fit_ref     1.008
_refine_ls_restrained_S_all     1.008
_refine_ls_number_reflns     2636
_refine_ls_number_parameters     154
_refine_ls_number_restraints     0
_refine_ls_hydrogen_treatment     constr
_refine_ls_weighting_scheme     calc
_refine_ls_weighting_details
          'calc w=1/[\s^2^(Fo^2^)+(0.059P)^2^+7.7455P] where P=(Fo^2^+2Fc^2^)/3'
_atom_sites_solution_hydrogens     geom
_atom_sites_solution_primary     direct
_atom_sites_solution_secondary     difmap
_refine_ls_shift/su_max     0.000
_refine_ls_shift/su_mean     0.000
_refine_diff_density_max     0.866
_refine_diff_density_min     -0.991
_refine_ls_extinction_method     none
_refine_ls_extinction_coef     ?
loop_
    _atom_type_symbol
    _atom_type_description
    _atom_type_scat_dispersion_real
    _atom_type_scat_dispersion_imag
    _atom_type_scat_source
    'C' 'C' 0.0033 0.0016
                         'International Tables Vol C Tables 4.2.6.8 and 6.1.1.4'
    'H' 'H' 0.0000 0.0000
                         'International Tables Vol C Tables 4.2.6.8 and 6.1.1.4'
    'N' 'N' 0.0061 0.0033
                         'International Tables Vol C Tables 4.2.6.8 and 6.1.1.4'
    'I' 'I' -0.4742 1.8119
                         'International Tables Vol C Tables 4.2.6.8 and 6.1.1.4'
    'Cu' 'Cu' 0.3201 1.2651
                         'International Tables Vol C Tables 4.2.6.8 and 6.1.1.4'
    'S' 'S' 0.1246 0.1234
                         'International Tables Vol C Tables 4.2.6.8 and 6.1.1.4'
_computing_data_collection     'SMART (Bruker, 1997)'
_computing_cell_refinement     'SAINT (Bruker, 1997)'
_computing_data_reduction     'SAINT (Bruker, 1997)'
_computing_structure_solution     'SHELXS97 (Sheldrick, 2008)'
_computing_structure_refinement     'SHELXL97 (Sheldrick, 2008)'
_computing_molecular_graphics     'SHELXTL (Sheldrick, 2008)'
_computing_publication_material     'SHELXTL (Sheldrick, 2008)'
loop_
    _atom_site_type_symbol
    _atom_site_label
    _atom_site_fract_x
    _atom_site_fract_y
    _atom_site_fract_z
    _atom_site_U_iso_or_equiv
    _atom_site_adp_type
    _atom_site_calc_flag
    _atom_site_refinement_flags
    _atom_site_occupancy
    _atom_site_disorder_assembly
    _atom_site_disorder_group
    Cu Cu1 0.46872(4) -0.07773(6) 0.68532(3) 0.04027(19) Uani d . 1 . .
    I I1 0.65686(2) 0.58550(4) 0.582631(19) 0.05668(17) Uani d . 1 . .
    N N1 0.5760(3) 0.0278(5) 0.5883(2) 0.0488(11) Uani d . 1 . .
    H H1A 0.6145 0.0354 0.5689 0.059 Uiso calc R 1 . .
    H H1B 0.5809 -0.0413 0.6171 0.059 Uiso calc R 1 . .
    N N2 0.5046(3) 0.2253(5) 0.5297(2) 0.0543(12) Uani d . 1 . .
    H H2 0.4618 0.2879 0.5195 0.065 Uiso calc R 1 . .
    N N3 0.5685(3) 0.2350(6) 0.4990(2) 0.0617(13) Uani d . 1 . .
    H H3A 0.6114 0.1726 0.5091 0.074 Uiso calc R 1 . .
    H H3B 0.5647 0.3034 0.4700 0.074 Uiso calc R 1 . .
    N N4 0.7280(3) 0.1713(5) 0.7543(3) 0.0783(19) Uani d . 1 . .
    H H4A 0.7449 0.2677 0.7531 0.094 Uiso calc R 1 . .
    H H4B 0.7643 0.0957 0.7643 0.094 Uiso calc R 1 . .
    N N5 0.5934(2) 0.2573(4) 0.7257(2) 0.0407(9) Uani d . 1 . .
    H H5 0.5402 0.2375 0.7164 0.049 Uiso calc R 1 . .
    N N6 0.6214(3) 0.4144(4) 0.7244(2) 0.0467(11) Uani d . 1 . .
    H H6A 0.6746 0.4347 0.7336 0.056 Uiso calc R 1 . .
    H H6B 0.5854 0.4904 0.7144 0.056 Uiso calc R 1 . .
    N N7 0.2933(3) -0.2581(5) 0.5981(2) 0.0601(14) Uani d . 1 . .
    H H7A 0.2449 -0.2781 0.5732 0.072 Uiso calc R 1 . .
    H H7B 0.3049 -0.1636 0.6124 0.072 Uiso calc R 1 . .
    N N8 0.3286(3) -0.5151(5) 0.5913(2) 0.0492(11) Uani d . 1 . .
    H H8 0.3644 -0.5916 0.6010 0.059 Uiso calc R 1 . .
    N N9 0.2482(3) -0.5449(5) 0.5508(2) 0.0555(12) Uani d . 1 . .
    H H9A 0.2120 -0.4692 0.5409 0.067 Uiso calc R 1 . .
    H H9B 0.2355 -0.6387 0.5362 0.067 Uiso calc R 1 . .
    S S1 0.42975(7) 0.11539(13) 0.61021(6) 0.0390(3) Uani d . 1 . .
    S S2 0.61502(7) -0.05460(13) 0.74208(6) 0.0344(3) Uani d . 1 . .
    S S3 0.44805(8) -0.34566(13) 0.66223(6) 0.0423(3) Uani d . 1 . .
    C C1 0.5100(3) 0.1217(5) 0.5738(2) 0.0361(10) Uani d . 1 . .
    C C2 0.6478(3) 0.1399(5) 0.7409(2) 0.0347(10) Uani d . 1 . .
    C C3 0.3498(3) -0.3726(5) 0.6145(2) 0.0360(11) Uani d . 1 . .
loop_
    _atom_site_aniso_label
    _atom_site_aniso_U_11
    _atom_site_aniso_U_22
    _atom_site_aniso_U_33
    _atom_site_aniso_U_12
    _atom_site_aniso_U_13
    _atom_site_aniso_U_23
    Cu1 0.0445(4) 0.0355(3) 0.0419(4) -0.0033(2) 0.0134(3) 0.0014(3)
    I1 0.0626(3) 0.0556(3) 0.0537(3) 0.01216(16) 0.0185(2) 0.01200(17)
    N1 0.049(3) 0.056(2) 0.047(3) 0.011(2) 0.023(2) 0.011(2)
    N2 0.065(3) 0.052(3) 0.049(3) 0.006(2) 0.020(2) 0.017(2)
    N3 0.081(3) 0.063(3) 0.051(3) 0.006(2) 0.035(3) 0.013(2)
    N4 0.032(3) 0.043(3) 0.143(6) -0.0066(19) -0.006(3) 0.028(3)
    N5 0.030(2) 0.0341(19) 0.057(3) -0.0014(16) 0.0111(18) -0.0001(19)
    N6 0.035(2) 0.032(2) 0.069(3) -0.0013(15) 0.006(2) 0.0072(19)
    N7 0.044(3) 0.041(2) 0.084(4) 0.008(2) -0.004(2) -0.010(2)
    N8 0.046(2) 0.035(2) 0.066(3) 0.0022(18) 0.013(2) -0.010(2)
    N9 0.046(3) 0.045(2) 0.073(4) -0.0051(19) 0.010(2) -0.020(2)
    S1 0.0362(6) 0.0352(6) 0.0458(8) 0.0042(5) 0.0110(5) 0.0067(5)
    S2 0.0296(6) 0.0322(5) 0.0427(7) 0.0013(4) 0.0118(5) 0.0042(5)
    S3 0.0418(7) 0.0307(6) 0.0511(8) 0.0054(5) 0.0064(6) -0.0008(5)
    C1 0.044(3) 0.028(2) 0.034(3) -0.0051(19) 0.006(2) -0.001(2)
    C2 0.031(2) 0.038(2) 0.034(3) -0.0014(19) 0.007(2) 0.009(2)
    C3 0.040(3) 0.032(2) 0.041(3) -0.0030(19) 0.019(2) -0.002(2)
_geom_special_details
;
All e.s.d.'s (except the e.s.d. in the dihedral angle between two l.s. planes)
are estimated using the full covariance matrix. The cell e.s.d.'s are taken
into account individually in the estimation of e.s.d.'s in distances, angles
and torsion angles; correlations between e.s.d.'s in cell parameters are only
used when they are defined by crystal symmetry. An approximate (isotropic)
treatment of cell e.s.d.'s is used for estimating e.s.d.'s involving l.s.
planes.
;
loop_
    _geom_bond_atom_site_label_1
    _geom_bond_atom_site_label_2
    _geom_bond_site_symmetry_2
    _geom_bond_distance
    _geom_bond_publ_flag
    Cu1 S1 . 2.3118(14) ?
    Cu1 S3 . 2.3192(13) ?
    Cu1 S2 2_656 2.4098(13) ?
    Cu1 S2 . 2.4136(14) ?
    Cu1 Cu1 2_656 2.8236(14) ?
    N1 C1 . 1.312(6) ?
    N1 H1A . 0.860 ?
    N1 H1B . 0.860 ?
    N2 C1 . 1.307(6) ?
    N2 N3 . 1.405(6) ?
    N2 H2 . 0.860 ?
    N3 H3A . 0.860 ?
    N3 H3B . 0.860 ?
    N4 C2 . 1.300(6) ?
    N4 H4A . 0.860 ?
    N4 H4B . 0.860 ?
    N5 C2 . 1.315(6) ?
    N5 N6 . 1.404(5) ?
    N5 H5 . 0.860 ?
    N6 H6A . 0.860 ?
    N6 H6B . 0.860 ?
    N7 C3 . 1.321(6) ?
    N7 H7A . 0.860 ?
    N7 H7B . 0.860 ?
    N8 C3 . 1.318(6) ?
    N8 N9 . 1.415(6) ?
    N8 H8 . 0.860 ?
    N9 H9A . 0.860 ?
    N9 H9B . 0.860 ?
    S1 C1 . 1.730(5) ?
    S2 C2 . 1.726(4) ?
    S2 Cu1 2_656 2.4098(13) ?
    S3 C3 . 1.702(5) ?
loop_
    _geom_angle_atom_site_label_1
    _geom_angle_atom_site_label_2
    _geom_angle_atom_site_label_3
    _geom_angle_site_symmetry_1
    _geom_angle_site_symmetry_3
    _geom_angle
    _geom_angle_publ_flag
    S1 Cu1 S3 . . 121.59(6) ?
    S1 Cu1 S2 . 2_656 110.09(5) ?
    S3 Cu1 S2 . 2_656 98.91(5) ?
    S1 Cu1 S2 . . 112.03(5) ?
    S3 Cu1 S2 . . 105.28(5) ?
    S2 Cu1 S2 2_656 . 107.55(4) ?
    S1 Cu1 Cu1 . 2_656 135.30(4) ?
    S3 Cu1 Cu1 . 2_656 102.91(4) ?
    S2 Cu1 Cu1 2_656 2_656 54.23(4) ?
    S2 Cu1 Cu1 . 2_656 54.11(4) ?
    C1 N1 H1A . . 120.0 ?
    C1 N1 H1B . . 120.0 ?
    H1A N1 H1B . . 120.0 ?
    C1 N2 N3 . . 120.4(4) ?
    C1 N2 H2 . . 119.8 ?
    N3 N2 H2 . . 119.8 ?
    N2 N3 H3A . . 120.0 ?
    N2 N3 H3B . . 120.0 ?
    H3A N3 H3B . . 120.0 ?
    C2 N4 H4A . . 120.0 ?
    C2 N4 H4B . . 120.0 ?
    H4A N4 H4B . . 120.0 ?
    C2 N5 N6 . . 120.6(4) ?
    C2 N5 H5 . . 119.7 ?
    N6 N5 H5 . . 119.7 ?
    N5 N6 H6A . . 120.0 ?
    N5 N6 H6B . . 120.0 ?
    H6A N6 H6B . . 120.0 ?
    C3 N7 H7A . . 120.0 ?
    C3 N7 H7B . . 120.0 ?
    H7A N7 H7B . . 120.0 ?
    C3 N8 N9 . . 121.4(4) ?
    C3 N8 H8 . . 119.3 ?
    N9 N8 H8 . . 119.3 ?
    N8 N9 H9A . . 120.0 ?
    N8 N9 H9B . . 120.0 ?
    H9A N9 H9B . . 120.0 ?
    C1 S1 Cu1 . . 105.77(16) ?
    C2 S2 Cu1 . 2_656 108.92(16) ?
    C2 S2 Cu1 . . 109.82(16) ?
    Cu1 S2 Cu1 2_656 . 71.66(4) ?
    C3 S3 Cu1 . . 109.23(15) ?
    N2 C1 N1 . . 118.4(5) ?
    N2 C1 S1 . . 118.4(4) ?
    N1 C1 S1 . . 123.2(4) ?
    N4 C2 N5 . . 119.0(4) ?
    N4 C2 S2 . . 119.4(4) ?
    N5 C2 S2 . . 121.6(3) ?
    N8 C3 N7 . . 117.4(5) ?
    N8 C3 S3 . . 118.6(4) ?
    N7 C3 S3 . . 124.0(4) ?
loop_
    _geom_hbond_atom_site_label_D
    _geom_hbond_atom_site_label_H
    _geom_hbond_atom_site_label_A
    _geom_hbond_site_symmetry_A
    _geom_hbond_distance_DH
    _geom_hbond_distance_HA
    _geom_hbond_distance_DA
    _geom_hbond_angle_DHA
    N1 H1A N9 3 0.86 2.44 3.219(6) 151.9
    N1 H1B S2 . 0.86 2.73 3.426(5) 139.6
    N2 H2 I1 5_666 0.86 2.80 3.526(5) 142.6
    N3 H3B S3 5_656 0.86 2.95 3.692(5) 144.9
    N4 H4A S2 4_656 0.86 2.72 3.446(4) 142.4
    N4 H4B N6 4_646 0.86 2.38 3.225(6) 167.0
    N5 H5 S1 . 0.86 2.79 3.424(4) 131.9
    N6 H6A N4 4_656 0.86 2.52 3.225(6) 139.2
    N7 H7B I1 3_445 0.86 3.15 3.620(4) 117.0
    N8 H8 S1 1_545 0.86 2.68 3.499(4) 160.5
    N9 H9B I1 3_435 0.86 2.98 3.608(5) 131.6
data_global
_journal_date_recd_electronic     2008-04-09
_journal_date_accepted     2008-05-10
_journal_name_full     'Acta Crystallographica, Section E'
_journal_year     2008
_journal_volume     64
_journal_issue      6
_journal_page_first     m820
_journal_page_last     m820
_journal_paper_category     QM
_journal_coeditor_code     CF2195
_publ_contact_author_name     'Pro. Dacheng Li'
_publ_contact_author_address
;
School of Chemistry and Chemical Engineering
Liaocheng University
Shandong 252059
P.R.China
;
_publ_contact_author_email     lidacheng62@lcu.edu.cn
_publ_contact_author_fax     '86 635 8239121'
_publ_contact_author_phone     '86 635 8230639'
_publ_section_title
;\
Di-\m-thiosemicarbazide-\k^4^<i>S</i>:<i>S</i>-bis[bis(thiosemicarbazide-\
\k<i>S</i>)copper(I)] diiodide
;
loop_
    _publ_author_name
    _publ_author_address
    'Li Jia'
;
Liaocheng Vocational and Technical College
Liaocheng
Shandong 252000
People's Republic of China
;
    'Shou-Xin Ma'
;
Shandong Vocational Animal Science and Veterinary College
Weifang
Shandong 261000
People's Republic of China
;
    'Da-Cheng Li'
;
School of Chemistry and Chemical Engineering
Liaocheng University
Shandong 252059
People's Republic of China
;
