# Supplementary material for: Di-μ-thio­semicarbazide-κ4 S:S-bis­[bis­(thio­semicarbazide-κS)copper(I)] diiodide
Source: Acta Crystallogr Sect E Struct Rep Online. 2008 May 17;64(Pt 6):m820. doi: 10.1107/S1600536808014001 (PMC2961471; doi:10.1107/S1600536808014001)
Supplement: Supplementary file 2 [file e-64-0m820-Isup2.hkl]

# 
# h,k,l, Fc-squared, Fo-squared, sigma(Fo-squared) and status flag 
# 
data_I
_shelx_title ' 040524c in C2/c' 
_shelx_refln_list_code          4 
_shelx_F_calc_maximum      615.08 
_exptl_crystal_F_000      1808.00 
_reflns_d_resolution_high  0.8398 
 
loop_ 
 _symmetry_equiv_pos_as_xyz 
 'x, y, z' 
 '-x, y, -z+1/2' 
 'x+1/2, y+1/2, z' 
 '-x+1/2, y+1/2, -z+1/2' 
 '-x, -y, -z' 
 'x, -y, z-1/2' 
 '-x+1/2, -y+1/2, -z' 
 'x+1/2, -y+1/2, z-1/2' 
 
_cell_length_a    16.4371 
_cell_length_b     8.4174 
_cell_length_c    22.5459 
_cell_angle_alpha  90.000 
_cell_angle_beta  105.385 
_cell_angle_gamma  90.000 
 
_shelx_F_squared_multiplier     1.000 
 
loop_ 
 _refln_index_h 
 _refln_index_k 
 _refln_index_l 
 _refln_F_squared_calc 
 _refln_F_squared_meas 
 _refln_F_squared_sigma 
 _refln_observed_status 
   4   0   0    32061.35    33092.98    744.53 o 
   6   0   0    24646.47    22085.49    526.28 o 
   8   0   0      345.59      183.29     58.88 o 
  10   0   0    53267.89    53542.47   1972.07 o 
  12   0   0     1393.40     1598.05    339.69 o 
  14   0   0       17.31      -60.58     60.58 o 
  16   0   0     3766.43     4320.26    354.78 o 
  18   0   0      679.23      761.45    202.05 o 
   1   1   0    19577.28    20259.83    274.83 o 
   3   1   0   240767.64   217805.86   2843.60 o 
   5   1   0     4281.05     4360.67    116.80 o 
   7   1   0    41342.17    41566.14    586.98 o 
   9   1   0    40268.98    38723.23   1093.03 o 
  11   1   0        4.38        8.32     34.94 o 
  13   1   0    14625.26    15885.54    667.57 o 
  15   1   0      138.90      249.32     79.76 o 
  17   1   0       50.44       81.10     95.47 o 
   0   2   0    76733.59    77661.84   1336.52 o 
   2   2   0      739.28      731.52     24.87 o 
   4   2   0    30365.99    32421.88    494.32 o 
   6   2   0    16483.08    15182.01    261.98 o 
   8   2   0     3895.85     4223.88    131.95 o 
  10   2   0     9459.67     9861.01    253.76 o 
  12   2   0       51.21       52.64     51.10 o 
  14   2   0     2275.76     2246.69    217.80 o 
  16   2   0      596.45      643.68     99.73 o 
  18   2   0       12.00       61.76    103.20 o 
   1   3   0     3695.78     3732.35     62.73 o 
   3   3   0      685.85      541.44     30.52 o 
   5   3   0     3701.27     4483.43     84.96 o 
   7   3   0      524.35      494.61     42.35 o 
   9   3   0     1018.39      939.96     60.75 o 
  11   3   0     1121.89     1199.70     91.94 o 
  13   3   0     4523.40     4352.61    217.13 o 
  15   3   0      399.67      402.29     86.92 o 
  17   3   0      164.35      212.62     79.19 o 
   0   4   0    52006.15    52556.93    923.75 o 
   2   4   0     3854.92     3974.74     82.37 o 
   4   4   0     2227.08     2410.61     62.62 o 
   6   4   0    12712.18    13202.53    197.70 o 
   8   4   0     2052.32     2132.23     82.97 o 
  10   4   0    19909.98    18888.56    350.58 o 
  12   4   0      473.13      517.04     78.35 o 
  14   4   0      634.66      758.11     96.02 o 
  16   4   0      336.53      283.83     86.12 o 
   1   5   0     1341.07     1129.97     39.06 o 
   3   5   0    65871.66    67124.80    914.13 o 
   5   5   0        4.80      -19.25     19.25 o 
   7   5   0    13959.24    13940.00    217.32 o 
   9   5   0     2116.12     2069.09     87.28 o 
  11   5   0        4.66      -21.15     41.90 o 
  13   5   0     5862.92     5488.01    195.30 o 
  15   5   0      131.48       19.42     61.32 o 
   0   6   0    75042.43    77649.01   1665.88 o 
   2   6   0     1339.77     1477.68     67.96 o 
   4   6   0     5878.56     5713.24    139.07 o 
   6   6   0    14923.93    15727.05    363.67 o 
   8   6   0     1660.82     1596.06     65.99 o 
  10   6   0     1180.72     1355.82     97.54 o 
  12   6   0      348.85      356.07     71.51 o 
  14   6   0      217.55       87.48     61.76 o 
   1   7   0     3734.90     3867.54    117.06 o 
   3   7   0    23262.10    24133.29    488.01 o 
   5   7   0      256.75      155.10     54.43 o 
   7   7   0     2408.35     2632.44     99.41 o 
   9   7   0      509.64      543.18     97.62 o 
  11   7   0      299.01      207.28     63.21 o 
  13   7   0     8121.12     8535.42    391.01 o 
   0   8   0     1822.11     1586.16    168.19 o 
   2   8   0       17.21       98.50     64.01 o 
   4   8   0      137.96      191.02     70.88 o 
   6   8   0      828.81     1041.83     89.69 o 
   8   8   0     3752.96     3872.57    170.76 o 
  10   8   0      378.25      423.07     99.76 o 
   1   9   0       72.18       33.74     70.11 o 
   3   9   0     2737.12     2630.48    160.34 o 
   5   9   0        9.48       45.53     64.64 o 
   7   9   0      832.93     1065.40    103.89 o 
   0  10   0      113.50       -2.94     89.43 o 
 -17   1   1        5.02       23.86     58.16 o 
 -15   1   1     3317.48     3071.25    169.56 o 
 -13   1   1     5650.79     5644.67    270.70 o 
 -11   1   1     2081.21     2284.92    141.78 o 
  -9   1   1    10351.40    10785.40    223.87 o 
  -7   1   1     4910.13     5327.83    109.43 o 
  -5   1   1    80009.02    83180.82   1239.79 o 
  -3   1   1     2306.78     2555.50     49.02 o 
  -1   1   1     2322.53     2052.37     40.46 o 
   1   1   1    29073.97    34315.89    599.06 o 
   3   1   1     1276.26     1452.67     71.85 o 
   5   1   1     7722.13     7496.18    333.93 o 
   7   1   1     3658.30     3268.05    117.11 o 
   9   1   1     5791.80     6754.31    211.50 o 
  11   1   1    24708.35    25835.06    547.53 o 
  13   1   1     1270.32     1485.13    182.29 o 
  15   1   1      100.46      133.96    118.13 o 
  17   1   1      177.15      161.31    114.75 o 
 -18   2   1     4141.69     4358.51    283.57 o 
 -16   2   1       57.96       40.84     61.48 o 
 -14   2   1      363.55      257.25     72.36 o 
 -12   2   1     9883.08     9243.71    499.47 o 
 -10   2   1    18254.37    17704.16    330.65 o 
  -8   2   1   102278.91   103798.99   1383.47 o 
  -6   2   1     8566.03     9193.89    247.26 o 
  -4   2   1    13579.55    15277.74    248.78 o 
  -2   2   1    92386.60    92013.57   1330.39 o 
   0   2   1    21573.93    22916.12    314.30 o 
   2   2   1     2183.54     1694.96    101.75 o 
   4   2   1    86701.43    86955.03   1157.88 o 
   6   2   1      506.37      403.08     84.01 o 
   8   2   1     7346.34     6676.54    227.20 o 
  10   2   1    11034.89    11057.66    277.56 o 
  12   2   1    13730.96    12986.86    397.37 o 
  14   2   1    37983.84    38235.72    909.86 o 
  16   2   1        6.53      -71.24     96.33 o 
  18   2   1       38.45       19.50     93.30 o 
 -17   3   1      177.80      106.69     70.20 o 
 -15   3   1    18641.07    18355.19    735.22 o 
 -13   3   1     1760.57     1785.09    114.76 o 
 -11   3   1    12487.66    11856.44    250.43 o 
  -9   3   1     1657.07     1686.86     87.91 o 
  -7   3   1     7966.13     6834.18    147.23 o 
  -5   3   1    57151.05    56360.30    681.85 o 
  -3   3   1     1142.96     1060.89     40.95 o 
  -1   3   1      537.30      864.69     37.74 o 
   1   3   1   286889.06   259459.34   4343.12 o 
   3   3   1       78.73       -6.79     11.41 o 
   5   3   1    17135.64    15501.21    198.89 o 
   7   3   1    26477.70    26144.67    431.46 o 
   9   3   1     1676.43     1580.34     86.81 o 
  11   3   1    41489.61    38800.11    740.68 o 
  13   3   1     1855.97     1738.65    124.26 o 
  15   3   1     2204.77     2008.86    197.48 o 
  17   3   1     1682.87     1640.54    199.84 o 
 -16   4   1        7.97      -20.21     63.71 o 
 -14   4   1     1381.26     1198.20    105.22 o 
 -12   4   1    25993.01    26419.63    474.48 o 
 -10   4   1      108.45      126.19     42.03 o 
  -8   4   1    46179.76    45151.40    711.05 o 
  -6   4   1     2672.13     3164.79     88.31 o 
  -4   4   1      807.42      524.82     73.20 o 
  -2   4   1   119933.82   120163.68   1589.48 o 
   0   4   1    36813.18    40106.52    505.17 o 
   2   4   1     1951.90     1899.74     51.98 o 
   4   4   1    29457.48    30140.86    493.93 o 
   6   4   1     3589.75     3502.87     89.73 o 
   8   4   1    12504.41    12469.44    244.75 o 
  10   4   1      311.90      366.33     61.06 o 
  12   4   1     5925.17     5693.68    191.97 o 
  14   4   1    15287.44    15073.59    384.54 o 
  16   4   1      146.64       -9.75     97.56 o 
 -15   5   1      413.47      512.34     88.33 o 
 -13   5   1      164.04       98.43     60.16 o 
 -11   5   1      316.91      332.50     54.96 o 
  -9   5   1      404.69      450.17     54.05 o 
  -7   5   1     3293.91     3295.25    132.63 o 
  -5   5   1    14229.27    15475.84    332.00 o 
  -3   5   1      288.59      229.73     33.39 o 
  -1   5   1      633.67      549.77     43.35 o 
   1   5   1    21037.14    20541.96    278.81 o 
   3   5   1     2466.69     2611.83     70.61 o 
   5   5   1     5138.60     4621.46     97.91 o 
   7   5   1     4966.07     4716.79    148.22 o 
   9   5   1    10089.72     8860.48    229.75 o 
  11   5   1     6643.95     6647.71    205.74 o 
  13   5   1      393.44      402.25    137.14 o 
  15   5   1      350.15      185.19     75.12 o 
 -14   6   1      783.99      657.71     92.66 o 
 -12   6   1     1811.78     1698.36    105.47 o 
 -10   6   1     1534.20     1379.65     83.56 o 
  -8   6   1       43.99        9.41     30.77 o 
  -6   6   1       14.70      -24.64     24.64 o 
  -4   6   1      505.03      586.11     69.65 o 
  -2   6   1     8848.34     8993.39    219.19 o 
   0   6   1    20068.26    21094.03    367.29 o 
   2   6   1       46.68       56.03     32.14 o 
   4   6   1    10554.79    11581.15    228.37 o 
   6   6   1      863.19     1065.27     58.71 o 
   8   6   1       33.93       56.33     47.27 o 
  10   6   1        2.48      -33.60     41.17 o 
  12   6   1      755.59      726.11     91.33 o 
  14   6   1        2.84       -9.94     62.19 o 
 -13   7   1      769.11      609.60     96.95 o 
 -11   7   1     2971.88     2923.41    136.11 o 
  -9   7   1       57.51       21.64     52.17 o 
  -7   7   1        1.94       -0.47     44.89 o 
  -5   7   1    10834.21    11305.76    279.62 o 
  -3   7   1     5121.24     5467.92    170.60 o 
  -1   7   1     4045.21     3987.12    140.29 o 
   1   7   1       71.38      226.05    129.62 o 
   3   7   1      209.66      250.47     71.03 o 
   5   7   1     2434.54     2474.01    160.26 o 
   7   7   1     3538.47     3501.69    127.44 o 
   9   7   1     1757.87     1729.10    146.29 o 
  11   7   1     2809.31     2468.01    130.84 o 
  13   7   1      308.16      241.89     74.17 o 
 -10   8   1      149.14      164.91     80.73 o 
  -8   8   1     4427.75     4650.86    171.49 o 
  -6   8   1      207.25      118.97     46.28 o 
  -4   8   1     1126.78     1350.02    104.18 o 
  -2   8   1    16580.91    17773.61    393.83 o 
   0   8   1      570.22      539.13     71.26 o 
   2   8   1       45.20      143.11     67.83 o 
   4   8   1     6619.76     6632.86    247.87 o 
   6   8   1      902.46     1167.54     98.47 o 
   8   8   1     6505.36     7078.22    431.82 o 
  10   8   1      206.45       89.15     79.48 o 
  -7   9   1      262.19      178.81     66.81 o 
  -5   9   1     5674.10     5953.68    246.01 o 
  -3   9   1       53.47       98.46     71.58 o 
  -1   9   1       39.20       -1.56     56.59 o 
   1   9   1     9209.40     9439.84    319.12 o 
   3   9   1      267.12      192.37     77.88 o 
   5   9   1      679.36      967.74     95.94 o 
   7   9   1     1966.82     1992.84    118.61 o 
   0  10   1     1222.08     1508.67    152.07 o 
 -18   0   2      710.02      702.93    178.49 o 
 -16   0   2        9.32       13.70     68.62 o 
 -14   0   2    40822.77    43820.48   2507.18 o 
 -12   0   2    17082.33    18764.34   1151.00 o 
 -10   0   2    19586.56    20329.54    851.52 o 
  -8   0   2      801.97      883.18    147.48 o 
  -6   0   2    36894.59    38145.95    692.82 o 
  -4   0   2   120923.63   120608.45   3693.51 o 
  -2   0   2     6353.77     8082.27    192.93 o 
   2   0   2    62039.18    43003.50   1234.73 o 
   4   0   2   106883.88    87975.57   2490.80 o 
   6   0   2   211699.27   178223.70   4937.07 o 
   8   0   2    15121.76    16659.81    682.32 o 
  10   0   2       89.44       94.58    127.34 o 
  12   0   2    40119.66    49011.90   1638.08 o 
  14   0   2       28.30     -111.88    142.06 o 
  16   0   2       17.42      -72.87    145.37 o 
  18   0   2      338.25      409.61    185.49 o 
 -19   1   2       25.48       83.87     94.83 o 
 -17   1   2     1828.65     1710.62    124.03 o 
 -15   1   2       24.00      -16.71     43.15 o 
 -13   1   2       86.98       92.06     43.69 o 
 -11   1   2    11796.17    11477.65    224.06 o 
  -9   1   2     5687.88     5221.13    116.88 o 
  -7   1   2   112472.25   106757.24   1429.73 o 
  -5   1   2     3786.88     3148.34     60.14 o 
  -3   1   2     1428.13     1876.85     34.60 o 
  -1   1   2   130725.85   131744.08   2567.09 o 
   1   1   2     1967.50     2022.15     39.07 o 
   3   1   2    76686.74    87893.73   3082.35 o 
   5   1   2    28452.78    31107.63   2896.92 o 
   7   1   2       98.35       94.81     49.91 o 
   9   1   2    19639.03    19459.69    438.77 o 
  11   1   2        3.52       -0.23    140.03 o 
  13   1   2     2120.49     2648.66    293.68 o 
  15   1   2    16681.11    19064.41    992.38 o 
  17   1   2       18.11       64.23    120.00 o 
 -18   2   2      561.46      567.58     93.97 o 
 -16   2   2      338.87      240.02     71.93 o 
 -14   2   2     1734.61     1683.72    165.33 o 
 -12   2   2       81.67       85.29     37.36 o 
 -10   2   2    11941.98    12398.00    219.99 o 
  -8   2   2     1733.54     1890.63     61.37 o 
  -6   2   2     3703.25     3979.79     82.25 o 
  -4   2   2    19993.01    19548.87    232.36 o 
  -2   2   2     2544.06     3378.66     92.17 o 
   0   2   2     1215.91     1314.65     44.53 o 
   2   2   2    99288.24   102934.05   1430.73 o 
   4   2   2     2823.74     3005.23     69.91 o 
   6   2   2     3318.71     3034.49     91.53 o 
   8   2   2     1886.20     1944.99     74.03 o 
  10   2   2      744.61      922.09     84.59 o 
  12   2   2    20918.42    21339.63    566.88 o 
  14   2   2     1395.03     1800.31    200.66 o 
  16   2   2      717.07      612.32    148.62 o 
  18   2   2       68.06      178.82    127.31 o 
 -17   3   2        5.55      -15.88     73.89 o 
 -15   3   2        8.57       39.67     59.07 o 
 -13   3   2     6042.25     5685.26    163.66 o 
 -11   3   2     1164.98     1124.46     69.16 o 
  -9   3   2     4762.98     4519.88    141.40 o 
  -7   3   2     2695.04     2541.55    237.39 o 
  -5   3   2        0.64      -12.28     13.52 o 
  -3   3   2     5563.38     5910.84    131.42 o 
  -1   3   2     2602.03     2445.78     61.45 o 
   1   3   2    17147.88    18603.49    295.07 o 
   3   3   2     1086.19     1515.39     71.28 o 
   5   3   2     3964.54     3697.57     85.64 o 
   7   3   2      333.09      455.43     92.60 o 
   9   3   2     3817.50     4123.78    224.85 o 
  11   3   2      919.17      871.99     89.87 o 
  13   3   2       60.74      120.36     62.03 o 
  15   3   2      414.82      255.59    117.40 o 
  17   3   2     1376.93     1224.29    181.42 o 
 -16   4   2      808.08      694.96    152.90 o 
 -14   4   2     2072.04     1759.31     97.90 o 
 -12   4   2     4268.28     4074.73    133.40 o 
 -10   4   2      118.36      143.26     40.82 o 
  -8   4   2     3039.39     2821.18     93.89 o 
  -6   4   2     4040.99     3948.30     85.40 o 
  -4   4   2   116753.85   126189.24   1838.24 o 
  -2   4   2     2293.85     2164.07     64.57 o 
   0   4   2     2380.53     2503.42     67.75 o 
   2   4   2     2680.68     2628.95     63.60 o 
   4   4   2    24199.49    25879.11    365.18 o 
   6   4   2    10591.49     8980.09    364.79 o 
   8   4   2     2205.01     1919.49     90.60 o 
  10   4   2      518.80      666.16     75.50 o 
  12   4   2      222.01       93.52     57.58 o 
  14   4   2     1402.57     1303.20    161.42 o 
  16   4   2       31.20      -46.18     97.90 o 
 -15   5   2       32.48       -6.73     54.96 o 
 -13   5   2      876.12      924.81    116.97 o 
 -11   5   2     7820.61     7768.25    192.53 o 
  -9   5   2       78.49       69.27     36.25 o 
  -7   5   2    39650.55    40777.06    525.74 o 
  -5   5   2      135.66      107.93     31.65 o 
  -3   5   2     9893.69    10371.11    198.98 o 
  -1   5   2    87979.84    91191.00   1346.57 o 
   1   5   2     3858.80     4004.43     83.00 o 
   3   5   2    14250.66    15016.63    318.45 o 
   5   5   2     5087.01     4873.55    181.88 o 
   7   5   2     3848.09     3823.49    128.78 o 
   9   5   2     9876.20     9542.56    244.88 o 
  11   5   2     3234.10     3088.78    135.66 o 
  13   5   2      212.58      257.94     69.13 o 
  15   5   2     3609.87     3427.41    287.24 o 
 -14   6   2     5131.27     4707.63    184.65 o 
 -12   6   2      147.57      147.02     50.89 o 
 -10   6   2    14192.66    14194.80    291.58 o 
  -8   6   2     1508.68     1474.85     63.71 o 
  -6   6   2     1823.67     1532.09     60.35 o 
  -4   6   2    20867.10    21555.82    373.06 o 
  -2   6   2      740.13      678.83     63.86 o 
   0   6   2      145.46      111.55     38.51 o 
   2   6   2    37623.47    38408.50    698.64 o 
   4   6   2     5858.94     5901.32    208.96 o 
   6   6   2    13730.52    15863.08    694.54 o 
   8   6   2     9853.60     9641.13    247.79 o 
  10   6   2       15.15      -42.89     42.89 o 
  12   6   2    10568.30     9576.93    388.82 o 
  14   6   2     1216.92     1100.46    242.71 o 
 -13   7   2      281.02      221.27     65.11 o 
 -11   7   2     3057.56     3322.90    126.70 o 
  -9   7   2     3394.27     3269.23     98.61 o 
  -7   7   2    16085.09    16706.59    397.02 o 
  -5   7   2      202.88       62.88     46.25 o 
  -3   7   2     5697.59     5946.98    178.74 o 
  -1   7   2    34808.57    36143.57    676.92 o 
   1   7   2       37.55      -14.32     34.17 o 
   3   7   2     4202.92     4231.79    180.77 o 
   5   7   2     1001.16     1441.99    175.71 o 
   7   7   2     4856.82     5110.68    215.76 o 
   9   7   2     9773.91    10345.16    900.93 o 
  11   7   2       67.71      -51.73     64.14 o 
  13   7   2      788.06      513.61    117.90 o 
 -10   8   2     3468.28     3494.56    158.67 o 
  -8   8   2      446.98      444.50     61.94 o 
  -6   8   2      630.90      702.99     67.94 o 
  -4   8   2     1853.05     1961.30    106.18 o 
  -2   8   2      102.98       96.56     50.83 o 
   0   8   2     2817.99     2955.08    175.89 o 
   2   8   2     8349.10     8271.21    280.00 o 
   4   8   2       31.39       71.44     93.29 o 
   6   8   2     1526.51     1831.47    146.38 o 
   8   8   2        5.77      117.60     58.56 o 
  10   8   2      199.33      134.67     80.63 o 
  -7   9   2       38.15       44.52     46.61 o 
  -5   9   2     2160.43     2161.42    119.37 o 
  -3   9   2      881.38     1135.91    102.38 o 
  -1   9   2      411.46      396.07     70.06 o 
   1   9   2     2840.08     2783.45    171.13 o 
   3   9   2      692.65      645.54    104.61 o 
   5   9   2       23.27       10.11     54.07 o 
   7   9   2      160.36      208.13     69.50 o 
 -19   1   3     2691.64     2616.48    150.87 o 
 -17   1   3       42.08        8.36     46.71 o 
 -15   1   3      748.52      648.42     70.89 o 
 -13   1   3     3986.37     3991.79    113.31 o 
 -11   1   3     5906.28     5933.54    134.77 o 
  -9   1   3    25780.45    25021.24    458.60 o 
  -7   1   3      441.14      479.49     73.89 o 
  -5   1   3      447.54      300.98     25.81 o 
  -3   1   3   169057.80   168146.48   1906.75 o 
  -1   1   3      394.48      511.54     20.56 o 
   1   1   3     9337.45    11280.77    576.69 o 
   3   1   3    76022.38    72584.42   4475.87 o 
   5   1   3    15807.82    16376.65   1033.05 o 
   7   1   3    24793.79    23018.60    837.44 o 
   9   1   3      261.75      223.72     89.12 o 
  11   1   3       31.37       51.38     90.39 o 
  13   1   3     2921.29     2985.95    225.84 o 
  15   1   3     2895.76     3075.28    229.26 o 
  17   1   3     2642.16     2691.26    233.09 o 
 -18   2   3      141.17      118.86     67.82 o 
 -16   2   3      433.82      377.77     80.95 o 
 -14   2   3     5735.30     5446.86    140.39 o 
 -12   2   3    23068.25    23643.21    628.80 o 
 -10   2   3      145.32      120.19     30.61 o 
  -8   2   3     4283.29     4259.56     95.32 o 
  -6   2   3    60109.28    59448.30    797.35 o 
  -4   2   3    78028.06    81611.02    978.87 o 
  -2   2   3      528.15      635.79     27.24 o 
   0   2   3   283894.16   247593.45   9458.64 o 
   2   2   3    31423.21    33386.91    466.39 o 
   4   2   3    42185.45    42703.64    810.73 o 
   6   2   3    14270.01    14919.88    307.42 o 
   8   2   3     8644.62     7849.64    175.24 o 
  10   2   3    29597.47    28094.34    708.89 o 
  12   2   3      596.64      580.55    131.78 o 
  14   2   3      784.06     1054.42    183.46 o 
  16   2   3     1113.92     1358.40    191.49 o 
 -17   3   3      382.88      373.86     88.83 o 
 -15   3   3     1315.92     1492.16     90.17 o 
 -13   3   3     8597.04     8381.57    205.04 o 
 -11   3   3     8057.74     7959.79    162.81 o 
  -9   3   3    91505.77    93841.52   1260.81 o 
  -7   3   3    15062.92    15948.11    246.80 o 
  -5   3   3     1072.68     1051.93     36.30 o 
  -3   3   3   151662.30   151949.34   2190.62 o 
  -1   3   3     6088.99     7328.00    184.10 o 
   1   3   3      597.74      642.30     38.34 o 
   3   3   3    43632.23    45039.36    548.89 o 
   5   3   3    38128.50    38299.92    692.87 o 
   7   3   3   115553.16   112245.56   1654.30 o 
   9   3   3      850.15      830.44     75.40 o 
  11   3   3      314.02      295.07     99.76 o 
  13   3   3    15465.48    14945.45    822.72 o 
  15   3   3      860.37      596.92    146.06 o 
  17   3   3      962.72     1220.44    290.72 o 
 -16   4   3     2960.71     2786.37    148.50 o 
 -14   4   3       86.09       58.18     51.84 o 
 -12   4   3      774.68      867.77     74.89 o 
 -10   4   3      407.89      481.97     55.86 o 
  -8   4   3    23825.74    23293.29    395.81 o 
  -6   4   3    76886.88    77382.88    934.01 o 
  -4   4   3     4757.69     5276.12    119.76 o 
  -2   4   3     2351.63     2546.32     71.08 o 
   0   4   3   121100.29   121208.14   2044.96 o 
   2   4   3     3952.31     3441.93    101.01 o 
   4   4   3    92136.41    96247.51   1284.06 o 
   6   4   3     1183.07     1331.72     81.15 o 
   8   4   3     3246.90     3134.01    118.91 o 
  10   4   3    15285.48    15061.03    346.61 o 
  12   4   3      321.32      123.08     81.67 o 
  14   4   3        1.41       44.84     83.70 o 
  16   4   3      512.84      555.34    139.58 o 
 -15   5   3        9.84       -2.96     46.28 o 
 -13   5   3      458.36      549.83     66.53 o 
 -11   5   3      794.78      754.91     70.38 o 
  -9   5   3     8315.13     8054.47    185.19 o 
  -7   5   3       35.96       -1.57     26.20 o 
  -5   5   3       13.42        2.34     25.88 o 
  -3   5   3     1397.04     1143.40     53.19 o 
  -1   5   3      256.63      399.15     38.35 o 
   1   5   3        5.77      -12.99     27.10 o 
   3   5   3     3148.91     2866.18     98.44 o 
   5   5   3     1262.99     1333.83     58.83 o 
   7   5   3      518.61      425.99     56.78 o 
   9   5   3      478.10      520.99     67.83 o 
  11   5   3     1630.09     1387.83    142.88 o 
  13   5   3     8095.09     7949.39    322.01 o 
  15   5   3     1719.70     1510.33    186.14 o 
 -14   6   3      781.51      739.91     78.59 o 
 -12   6   3     5294.95     5078.38    156.79 o 
 -10   6   3      370.06      389.45     56.79 o 
  -8   6   3     6880.79     7339.55    145.63 o 
  -6   6   3      783.70      640.79     54.43 o 
  -4   6   3       14.35       17.46     29.24 o 
  -2   6   3     1081.18      940.67     55.54 o 
   0   6   3      117.12      194.60     57.53 o 
   2   6   3      328.45      302.57     48.11 o 
   4   6   3     8389.88     8946.79    391.20 o 
   6   6   3     2556.80     2764.22    105.54 o 
   8   6   3     1614.07     1745.33    146.29 o 
  10   6   3     1370.42     1163.46    135.12 o 
  12   6   3     1082.35      956.41    244.92 o 
  14   6   3       56.70      -18.01    148.68 o 
 -13   7   3      751.90      740.08     79.84 o 
 -11   7   3      519.29      360.39     61.25 o 
  -9   7   3     1045.53     1156.53     70.25 o 
  -7   7   3     4003.75     3895.00    131.53 o 
  -5   7   3      466.97      464.81     67.30 o 
  -3   7   3    11340.80    11611.38    277.78 o 
  -1   7   3     1542.92     1543.62     87.60 o 
   1   7   3      729.23      603.68     68.62 o 
   3   7   3    17239.63    17104.01    447.58 o 
   5   7   3     1153.67     1317.50     95.15 o 
   7   7   3     2616.23     3006.00    182.60 o 
   9   7   3        2.16       58.15     78.76 o 
  11   7   3     1727.34     1846.32    161.66 o 
 -10   8   3      499.24      471.53     83.24 o 
  -8   8   3     1596.14     1569.13     92.06 o 
  -6   8   3    14163.55    15127.30    358.13 o 
  -4   8   3      396.44      457.54     75.97 o 
  -2   8   3       36.60       26.17     46.12 o 
   0   8   3    13819.46    14299.26    332.64 o 
   2   8   3     2355.94     2473.79    145.39 o 
   4   8   3     4950.78     4853.97    389.37 o 
   6   8   3       89.50       68.83     52.76 o 
   8   8   3     2671.07     2777.81    178.10 o 
  10   8   3     4132.03     4330.25    290.56 o 
  -7   9   3       73.60       41.99     46.82 o 
  -5   9   3      259.20      194.24     64.95 o 
  -3   9   3     5496.87     5420.46    188.33 o 
  -1   9   3      659.25      579.09     97.04 o 
   1   9   3      611.35      678.39    109.43 o 
   3   9   3     1772.17     1646.49    141.14 o 
   5   9   3      271.50      311.75     73.87 o 
   7   9   3     3415.19     4361.54    349.23 o 
 -18   0   4     2011.19     2061.34    193.58 o 
 -16   0   4      290.48      311.39    105.07 o 
 -14   0   4      543.12      561.65     88.03 o 
 -12   0   4    15619.25    15646.72    775.52 o 
 -10   0   4    45622.90    45581.18    873.44 o 
  -8   0   4   373537.06   349733.59  13615.15 o 
  -6   0   4       11.67      -10.20     15.60 o 
  -4   0   4     4304.20     4041.96     95.93 o 
  -2   0   4    91845.53    92486.84   2943.84 o 
   0   0   4    12816.25    14506.36   1357.65 o 
   2   0   4    80820.91    62905.25   1786.77 o 
   4   0   4       24.91      -13.25     89.80 o 
   6   0   4    74145.35    83005.74   2434.49 o 
   8   0   4    19235.41    19447.24    778.38 o 
  10   0   4     7771.05     9407.12    518.92 o 
  12   0   4     1224.32     1540.89    275.28 o 
  14   0   4    18323.30    23364.88    978.95 o 
  16   0   4     1023.25     1017.59    250.99 o 
 -19   1   4      905.40      945.15    106.06 o 
 -17   1   4     2646.00     3010.75    199.07 o 
 -15   1   4     6859.76     6854.88    262.09 o 
 -13   1   4     3127.73     2946.74     95.29 o 
 -11   1   4    19446.40    20272.54    295.62 o 
  -9   1   4      344.69      284.78     27.69 o 
  -7   1   4    28568.12    28685.99    375.20 o 
  -5   1   4   144633.91   147867.89   1782.99 o 
  -3   1   4    78908.54    83504.19    912.07 o 
  -1   1   4       32.23     1003.56    654.90 o 
   1   1   4    41053.50    43388.71   1256.90 o 
   3   1   4    50339.25    49326.05   3591.80 o 
   5   1   4    67178.51    61020.82   3472.33 o 
   7   1   4    21586.14    22769.42    849.04 o 
   9   1   4     3067.28     3891.48    287.45 o 
  11   1   4    35903.93    38423.79   1364.46 o 
  13   1   4     2712.02     3325.42    235.46 o 
  15   1   4      483.80      693.75    273.26 o 
  17   1   4      410.51      620.20    157.09 o 
 -18   2   4      257.70      207.38     72.74 o 
 -16   2   4     3550.50     3544.49    134.65 o 
 -14   2   4      276.70      316.69     46.59 o 
 -12   2   4    10445.73    10326.68    274.78 o 
 -10   2   4     5464.36     4922.97    113.18 o 
  -8   2   4    29985.49    31610.89    413.60 o 
  -6   2   4       19.53       59.23     37.90 o 
  -4   2   4        0.93       -8.80      8.80 o 
  -2   2   4    12828.87    12624.96    232.52 o 
   0   2   4    14502.44    14200.31    259.13 o 
   2   2   4    39389.67    38502.33    504.47 o 
   4   2   4       13.35        0.82     45.99 o 
   6   2   4     6313.14     6616.51    259.14 o 
   8   2   4     3135.51     2742.30    114.27 o 
  10   2   4      360.92      459.79    104.31 o 
  12   2   4     4375.40     3926.81    239.73 o 
  14   2   4     6640.76     7991.05    425.25 o 
  16   2   4       95.23      134.59    121.73 o 
 -17   3   4       15.80      -54.87     54.87 o 
 -15   3   4      231.65      236.75     60.98 o 
 -13   3   4     1031.97      971.37     62.73 o 
 -11   3   4      110.15       99.12     54.59 o 
  -9   3   4      647.19      808.18     79.49 o 
  -7   3   4     4943.21     4921.94    100.77 o 
  -5   3   4      881.64      719.72     24.35 o 
  -3   3   4     3845.26     4725.83    101.21 o 
  -1   3   4     2218.58     2440.82     74.53 o 
   1   3   4     9830.27    10536.39    223.23 o 
   3   3   4     4207.83     4896.06     96.57 o 
   5   3   4    15829.18    15926.13    313.84 o 
   7   3   4     3091.82     2982.30    101.28 o 
   9   3   4     1348.03     1453.90    135.73 o 
  11   3   4     5981.98     5512.34    254.40 o 
  13   3   4      182.58       92.09     95.31 o 
  15   3   4     1311.03     1324.80    502.71 o 
  17   3   4      383.49      190.77    132.09 o 
 -16   4   4      976.08      970.18     90.80 o 
 -14   4   4      235.23      191.65     53.40 o 
 -12   4   4     1046.63      924.40     74.09 o 
 -10   4   4     2510.60     2488.15     93.86 o 
  -8   4   4    33399.05    33370.05    538.13 o 
  -6   4   4     5688.33     5981.66     99.51 o 
  -4   4   4        7.21       -4.35     20.31 o 
  -2   4   4     1089.07     1030.83     49.88 o 
   0   4   4    32998.36    35440.03    625.66 o 
   2   4   4    48055.44    51830.45   1144.91 o 
   4   4   4     6903.15     7167.80    134.04 o 
   6   4   4     1684.95     1405.87    111.88 o 
   8   4   4     4146.83     4227.44    179.56 o 
  10   4   4     1779.24     1621.22    135.82 o 
  12   4   4     2233.50     2014.85    160.75 o 
  14   4   4     1924.63     1527.17    234.60 o 
  16   4   4      162.30      -84.43    100.07 o 
 -15   5   4     3584.80     3374.88    134.47 o 
 -13   5   4      313.82      223.41     54.21 o 
 -11   5   4    19454.16    19399.56    364.35 o 
  -9   5   4       73.97       34.43     34.60 o 
  -7   5   4     8742.82     8995.57    162.46 o 
  -5   5   4    36483.17    38115.87    604.03 o 
  -3   5   4     7522.00     7439.88    156.51 o 
  -1   5   4    20669.92    21586.88    359.09 o 
   1   5   4    12193.13    11620.67    251.75 o 
   3   5   4    12781.92    13637.62    313.50 o 
   5   5   4    22451.25    24029.01   1168.57 o 
   7   5   4     6314.84     6031.20    219.76 o 
   9   5   4     5047.38     4565.92    202.58 o 
  11   5   4    13965.70    12488.84    397.50 o 
  13   5   4       39.99       40.72    128.99 o 
  15   5   4       14.90       17.71     93.83 o 
 -14   6   4     1931.24     1954.30    106.68 o 
 -12   6   4      870.09      740.45     73.73 o 
 -10   6   4     3884.33     3566.15    121.36 o 
  -8   6   4    32929.10    34711.97    469.27 o 
  -6   6   4     2668.07     2771.49     94.64 o 
  -4   6   4     4220.32     4368.08    117.47 o 
  -2   6   4    31073.36    31100.65    506.23 o 
   0   6   4      572.81      446.36     53.89 o 
   2   6   4     1304.70     1232.47     71.13 o 
   4   6   4     4965.11     6079.97    326.73 o 
   6   6   4     4405.98     4537.32    236.83 o 
   8   6   4    21139.92    21182.48    943.44 o 
  10   6   4      220.70       81.54     70.46 o 
  12   6   4     1521.65     1495.35    174.61 o 
  14   6   4     8438.44     7481.96    333.10 o 
 -13   7   4       47.36        0.20     48.33 o 
 -11   7   4     6022.52     6545.05    182.84 o 
  -9   7   4     1266.26     1240.32     70.39 o 
  -7   7   4     3358.08     3289.49    104.42 o 
  -5   7   4    21902.31    21166.13    441.93 o 
  -3   7   4       90.84      145.32     52.15 o 
  -1   7   4      260.29      182.19     48.91 o 
   1   7   4     4395.87     4444.52    149.78 o 
   3   7   4     4475.67     4535.27    190.71 o 
   5   7   4    27343.44    31388.91   1324.25 o 
   7   7   4      195.41      193.09     53.38 o 
   9   7   4       16.78       -0.82     66.84 o 
  11   7   4     1890.22     1942.69    167.05 o 
 -10   8   4      677.52      564.35     84.11 o 
  -8   8   4     2472.45     2703.30    105.32 o 
  -6   8   4        7.94       10.91     47.65 o 
  -4   8   4      102.14      112.56     53.41 o 
  -2   8   4     3905.27     3764.39    142.75 o 
   0   8   4     2886.69     2866.56    126.50 o 
   2   8   4     2376.25     2146.77    148.87 o 
   4   8   4      501.15      640.60     78.75 o 
   6   8   4     2249.94     2579.07    167.06 o 
   8   8   4     2360.06     2581.48    177.76 o 
  10   8   4        2.43      -40.65     69.74 o 
  -7   9   4      312.87      194.79     55.13 o 
  -5   9   4     1127.12     1207.88    101.97 o 
  -3   9   4        6.28        0.29     48.81 o 
  -1   9   4     1683.66     1488.76    140.26 o 
   1   9   4     1598.23     1580.19    126.45 o 
   3   9   4      328.25      259.58     80.27 o 
   5   9   4     2140.82     2455.13    203.40 o 
   7   9   4      796.67      912.82    103.40 o 
 -19   1   5       19.38       52.67     66.40 o 
 -17   1   5      104.11       67.94     46.71 o 
 -15   1   5      758.09      721.33     70.84 o 
 -13   1   5     2048.94     1945.19     76.87 o 
 -11   1   5     2813.20     2845.72     73.91 o 
  -9   1   5     1016.76      737.45     38.11 o 
  -7   1   5    28128.06    28829.60    376.39 o 
  -5   1   5     1177.34      806.62     63.93 o 
  -3   1   5    10120.60    10944.17    176.71 o 
  -1   1   5      401.10      576.33     22.83 o 
   1   1   5    86413.07    84889.04   2197.61 o 
   3   1   5   137211.72   124977.79   9320.48 o 
   5   1   5     3944.72     3684.06    163.04 o 
   7   1   5     4598.13     3929.51    200.95 o 
   9   1   5     4658.50     4970.86    253.30 o 
  11   1   5    10251.40    11185.78    413.73 o 
  13   1   5        3.19        1.05    109.79 o 
  15   1   5      143.99      249.06    127.90 o 
  17   1   5      112.02      223.60    131.65 o 
 -18   2   5     3030.52     3139.34    129.95 o 
 -16   2   5    15156.01    15616.11    326.73 o 
 -14   2   5     2980.69     2692.78     94.55 o 
 -12   2   5       84.28      112.76     35.62 o 
 -10   2   5    14895.16    14631.59    243.61 o 
  -8   2   5     9147.15     9613.52    148.82 o 
  -6   2   5      574.67      552.98     25.30 o 
  -4   2   5    62091.96    62620.22    766.73 o 
  -2   2   5     7288.72     7482.94    149.74 o 
   0   2   5     7003.53     6082.76    148.51 o 
   2   2   5    35196.03    37460.04    908.51 o 
   4   2   5    74180.48    69334.03   1199.31 o 
   6   2   5   115854.05   110822.28   6166.77 o 
   8   2   5     1070.28      827.88    104.92 o 
  10   2   5      354.35      321.84     99.30 o 
  12   2   5     8881.72     8274.74    349.08 o 
  14   2   5       26.81       12.34    111.06 o 
  16   2   5      959.69      833.15    234.43 o 
 -17   3   5       54.71      -32.67     46.15 o 
 -15   3   5     2173.16     2191.71    103.13 o 
 -13   3   5     5959.20     5639.56    137.19 o 
 -11   3   5     1185.88      985.09     55.01 o 
  -9   3   5    20109.57    19420.60    301.25 o 
  -7   3   5    90146.66    91390.39   1119.53 o 
  -5   3   5    17934.46    18437.43    249.13 o 
  -3   3   5     9338.03     9825.89    176.44 o 
  -1   3   5    95609.11    97757.97   2283.32 o 
   1   3   5    41256.96    42458.99   1159.99 o 
   3   3   5    73859.17    76259.76    982.92 o 
   5   3   5        4.75      120.68    140.08 o 
   7   3   5    19725.78    18822.75    466.86 o 
   9   3   5    14140.61    13026.52    827.87 o 
  11   3   5     6194.95     5632.08    261.12 o 
  13   3   5      752.88      877.40    156.52 o 
  15   3   5     2144.79     2468.86    238.55 o 
 -16   4   5     3133.15     3110.28    130.69 o 
 -14   4   5     2027.33     1864.61     96.57 o 
 -12   4   5     3342.93     3213.13    113.35 o 
 -10   4   5    35472.34    35867.38    586.40 o 
  -8   4   5     5866.01     6065.59    143.13 o 
  -6   4   5     4663.59     4622.38     92.38 o 
  -4   4   5    33681.82    34780.84    543.27 o 
  -2   4   5    43744.30    47354.04    818.20 o 
   0   4   5     6198.01     7199.16    433.90 o 
   2   4   5     3624.91     3557.41    106.64 o 
   4   4   5    36764.13    35450.82    710.11 o 
   6   4   5    66423.80    59873.43   2809.75 o 
   8   4   5     9971.06     9308.09    328.83 o 
  10   4   5      772.93      844.95    115.33 o 
  12   4   5     4428.85     4531.06    238.09 o 
  14   4   5       69.47       -1.02     89.73 o 
 -15   5   5     1531.04     1484.74     94.45 o 
 -13   5   5     1523.58     1516.38     87.07 o 
 -11   5   5     2593.18     2479.53     99.97 o 
  -9   5   5     6550.40     6488.23    159.42 o 
  -7   5   5    11613.96    11388.36    183.78 o 
  -5   5   5     5862.83     5761.91    136.56 o 
  -3   5   5     3408.30     3339.72     93.71 o 
  -1   5   5    12970.49    12256.94    261.82 o 
   1   5   5      161.75      339.83     44.91 o 
   3   5   5    14508.24    16748.96    599.88 o 
   5   5   5      105.30      246.86     47.29 o 
   7   5   5      563.04      618.22    171.68 o 
   9   5   5     7739.88     7532.39    477.51 o 
  11   5   5     2425.19     2016.17    153.95 o 
  13   5   5     1065.87      994.50    148.01 o 
  15   5   5      571.40      795.30    208.67 o 
 -14   6   5      833.05      802.78     82.97 o 
 -12   6   5      917.56      962.32     79.39 o 
 -10   6   5     3305.31     3163.79    113.90 o 
  -8   6   5     8852.42     8846.49    164.01 o 
  -6   6   5     1100.24     1141.33     64.71 o 
  -4   6   5     2889.37     2783.78     91.91 o 
  -2   6   5     5265.65     4882.76    124.40 o 
   0   6   5      115.39       95.92     39.13 o 
   2   6   5       12.90       18.75     32.36 o 
   4   6   5        6.31       22.26     41.10 o 
   6   6   5      687.30      855.48     76.04 o 
   8   6   5      358.69      329.78     81.16 o 
  10   6   5       58.54       32.67    105.25 o 
  12   6   5      651.06      668.89    127.76 o 
 -13   7   5     2038.28     1707.69     97.74 o 
 -11   7   5     2833.93     2883.05    117.34 o 
  -9   7   5     4024.61     3947.26    108.51 o 
  -7   7   5       89.28       49.52     37.77 o 
  -5   7   5      331.14      312.29     81.93 o 
  -3   7   5     3034.82     2848.87    117.73 o 
  -1   7   5     3517.37     3568.12    131.33 o 
   1   7   5     4787.98     4309.83    145.75 o 
   3   7   5     5987.86     6495.16    476.23 o 
   5   7   5      939.16     1147.04    116.78 o 
   7   7   5     1979.27     2020.52    143.47 o 
   9   7   5     2417.68     2081.07    202.97 o 
  11   7   5      699.12      598.93    115.93 o 
 -10   8   5     3666.10     3378.49    120.10 o 
  -8   8   5      139.63       43.51     42.15 o 
  -6   8   5     1607.74     1480.06     96.83 o 
  -4   8   5     7950.27     8706.85    240.07 o 
  -2   8   5     2554.55     2352.55    113.33 o 
   0   8   5     7018.60     7468.02    214.05 o 
   2   8   5       47.13        8.87     63.76 o 
   4   8   5     8126.82     9506.04    623.19 o 
   6   8   5     7944.89     9043.03    703.18 o 
   8   8   5      873.30      714.76    120.26 o 
  -7   9   5     3665.82     3596.34    172.12 o 
  -5   9   5      872.10      911.20     93.97 o 
  -3   9   5      311.25      316.44     75.71 o 
  -1   9   5     4217.66     4493.33    206.43 o 
   1   9   5      789.23      619.60    100.71 o 
   3   9   5     2728.10     3178.97    261.30 o 
   5   9   5      409.11      457.01     77.86 o 
 -18   0   6      788.97      807.27    177.20 o 
 -16   0   6     1630.16     1304.14    119.77 o 
 -14   0   6    11025.42    11260.50    787.02 o 
 -12   0   6    58620.66    61592.19   1466.69 o 
 -10   0   6      531.30      501.21     70.10 o 
  -8   0   6    42451.28    43365.99    780.61 o 
  -6   0   6    85491.28    89654.64   1546.00 o 
  -4   0   6   183724.83   180236.27   5173.16 o 
  -2   0   6   378325.56   272356.34   8586.42 o 
   0   0   6   240905.69   162915.56   6295.45 o 
   2   0   6    40607.76    40326.11    896.45 o 
   4   0   6   172364.39   151704.11   4211.69 o 
   6   0   6     2859.43     3580.49    291.48 o 
   8   0   6       76.78      -87.22    110.04 o 
  10   0   6     8648.67    11521.80    598.41 o 
  12   0   6     5866.90     6974.47    469.60 o 
  14   0   6     1895.82     2669.26    345.21 o 
  16   0   6       49.82      131.39    176.28 o 
 -19   1   6      762.80      833.01     94.11 o 
 -17   1   6     3622.73     3768.25    140.83 o 
 -15   1   6    12958.36    13655.77    427.24 o 
 -13   1   6     1791.44     1792.86     73.66 o 
 -11   1   6     9773.27     9463.25    221.01 o 
  -9   1   6    73537.87    74539.45    941.28 o 
  -7   1   6    17863.96    18691.25    254.80 o 
  -5   1   6    51608.64    54955.82    677.45 o 
  -3   1   6    79099.67    76259.85   1910.21 o 
  -1   1   6    12596.29    12122.19    197.55 o 
   1   1   6    11689.65    10815.61    474.59 o 
   3   1   6    17030.09    16880.87   1254.47 o 
   5   1   6    29391.64    26972.56   1097.86 o 
   7   1   6    85606.99    81768.16   1562.51 o 
   9   1   6     5058.99     5473.38    268.73 o 
  11   1   6      822.74     1589.16    466.45 o 
  13   1   6     3411.12     4380.68    267.26 o 
  15   1   6     3376.00     4098.57    273.62 o 
  17   1   6     5796.21     7982.17    383.56 o 
 -18   2   6      639.67      617.65     73.59 o 
 -16   2   6     1264.26     1222.10     84.89 o 
 -14   2   6     1889.64     1812.43     77.47 o 
 -12   2   6     7948.68     7634.21    213.80 o 
 -10   2   6     2064.23     2086.50     68.13 o 
  -8   2   6     1225.09      880.38     36.14 o 
  -6   2   6    19101.62    20082.66    267.79 o 
  -4   2   6    26930.80    27817.81    388.28 o 
  -2   2   6      138.10       21.35     25.03 o 
   0   2   6    54129.81    56347.61    722.13 o 
   2   2   6      486.81      410.45     37.94 o 
   4   2   6    63955.11    61798.83   1294.46 o 
   6   2   6      607.23      682.82     92.67 o 
   8   2   6      284.73      286.48     74.91 o 
  10   2   6     5092.01     4650.76    244.61 o 
  12   2   6      319.52      149.84    107.54 o 
  14   2   6        5.16      -21.15    126.05 o 
  16   2   6      127.80      -10.79    116.68 o 
 -17   3   6      133.84       96.19     53.51 o 
 -15   3   6       54.29       -2.62     43.12 o 
 -13   3   6      238.70      204.86     39.88 o 
 -11   3   6     1574.04     1813.27     69.77 o 
  -9   3   6     1923.76     1639.67     59.20 o 
  -7   3   6     4822.92     5528.10     97.55 o 
  -5   3   6     2000.53     2244.28     52.19 o 
  -3   3   6       15.27       17.16     18.79 o 
  -1   3   6     4460.94     5471.27    129.41 o 
   1   3   6     3895.47     3828.16     80.06 o 
   3   3   6     7708.71     6191.71    170.97 o 
   5   3   6     3432.01     3038.75    211.14 o 
   7   3   6        2.56      -15.63     31.95 o 
   9   3   6     5441.28     5147.12    356.99 o 
  11   3   6     4026.49     3618.69    213.45 o 
  13   3   6      116.17       52.08     96.35 o 
  15   3   6      309.60      162.01    125.59 o 
 -16   4   6      882.97     1007.41     88.75 o 
 -14   4   6     4882.64     4564.86    146.51 o 
 -12   4   6    22051.06    21737.67    396.82 o 
 -10   4   6       53.39       99.43     36.81 o 
  -8   4   6      889.43      805.29     54.40 o 
  -6   4   6    14702.80    15642.13    241.08 o 
  -4   4   6    14213.36    14082.78    248.90 o 
  -2   4   6     9772.79    10478.81    222.34 o 
   0   4   6     3769.44     3922.12    112.57 o 
   2   4   6     1610.81     1514.86     65.44 o 
   4   4   6     2827.27     2536.37    108.51 o 
   6   4   6     5389.29     4838.27    295.06 o 
   8   4   6       46.97       30.52     57.17 o 
  10   4   6     5038.43     4444.69    217.16 o 
  12   4   6      754.99      612.09    125.50 o 
  14   4   6      567.24      356.69    128.82 o 
 -15   5   6     3808.15     3857.18    142.24 o 
 -13   5   6        0.36      -37.43     37.54 o 
 -11   5   6    10861.90    10561.41    231.40 o 
  -9   5   6    27817.09    29187.15    492.46 o 
  -7   5   6     5671.38     6067.09    118.90 o 
  -5   5   6     4427.29     4482.89    116.09 o 
  -3   5   6    10469.33    10236.27    216.89 o 
  -1   5   6    14467.71    14173.54    294.90 o 
   1   5   6    12423.96    12608.88    275.14 o 
   3   5   6     9691.37    10250.69    455.34 o 
   5   5   6     3763.68     3638.32    209.06 o 
   7   5   6    14562.92    13392.86    378.64 o 
   9   5   6      164.61       63.94     70.64 o 
  11   5   6        0.67       -7.72     66.44 o 
  13   5   6      809.89      550.45    132.04 o 
 -14   6   6     1415.63     1429.65    109.08 o 
 -12   6   6     2938.82     3084.56    117.53 o 
 -10   6   6      870.81      673.79     63.23 o 
  -8   6   6     3302.43     3308.60     90.47 o 
  -6   6   6    13271.98    13912.97    269.67 o 
  -4   6   6    15911.86    16520.56    302.41 o 
  -2   6   6     8452.33     8490.38    180.72 o 
   0   6   6    15680.36    15207.28    336.32 o 
   2   6   6     3302.01     3040.35    147.23 o 
   4   6   6    26062.16    30565.04   2036.57 o 
   6   6   6       83.24       76.84     61.41 o 
   8   6   6     4247.57     3806.53    189.28 o 
  10   6   6     4952.92     4936.35    231.74 o 
  12   6   6      227.20      110.14     98.73 o 
 -13   7   6      869.03     1094.01     90.98 o 
 -11   7   6     5068.24     5039.33    156.18 o 
  -9   7   6    12792.00    13036.54    224.93 o 
  -7   7   6        0.52      -27.32     27.32 o 
  -5   7   6      241.66      185.23     55.65 o 
  -3   7   6      892.18      937.20     83.04 o 
  -1   7   6    14470.41    14582.29    327.20 o 
   1   7   6    22600.17    23435.66    772.23 o 
   3   7   6     1051.80     1195.33    132.54 o 
   5   7   6     6170.30     6772.99    543.49 o 
   7   7   6     4439.15     4340.82    612.40 o 
   9   7   6     2891.76     2610.57    444.58 o 
  11   7   6     1202.35     1399.74    164.39 o 
 -10   8   6       59.55       38.99     47.07 o 
  -8   8   6     2939.57     3033.34    117.47 o 
  -6   8   6     1282.88     1417.23     94.66 o 
  -4   8   6      616.26      575.26     76.30 o 
  -2   8   6      299.17      246.93     59.52 o 
   0   8   6        3.30      -23.73     44.24 o 
   2   8   6     4484.86     4088.40    191.64 o 
   4   8   6     9600.40    11234.25    926.98 o 
   6   8   6     2306.05     2183.13    150.67 o 
   8   8   6      655.18      876.11    161.38 o 
  -7   9   6      661.66      605.05     68.83 o 
  -5   9   6      230.40      127.38     59.68 o 
  -3   9   6       65.09       49.74     52.01 o 
  -1   9   6      615.02      647.94    100.19 o 
   1   9   6      326.22      282.15     87.96 o 
   3   9   6     2662.24     3086.86    188.78 o 
   5   9   6      731.51      915.18    103.01 o 
 -19   1   7      512.89      516.03     95.60 o 
 -17   1   7     1315.12     1474.07     88.34 o 
 -15   1   7        7.31       42.63     45.52 o 
 -13   1   7     1732.00     1543.28     67.08 o 
 -11   1   7    26428.23    27527.76    377.67 o 
  -9   1   7      104.12      147.81     27.68 o 
  -7   1   7     3222.71     3408.09     68.63 o 
  -5   1   7    18725.88    19367.98    255.40 o 
  -3   1   7    40741.06    42337.38    922.43 o 
  -1   1   7    48567.05    52744.52   1191.88 o 
   1   1   7        2.62       11.63     21.83 o 
   3   1   7    16747.75    17230.15   1242.33 o 
   5   1   7     1278.65      863.78    138.97 o 
   7   1   7    25269.60    24880.31    520.85 o 
   9   1   7     4715.66     4632.77    251.03 o 
  11   1   7      945.35     1176.69    171.14 o 
  13   1   7        7.31      126.64    110.56 o 
  15   1   7       11.95      -87.82    102.82 o 
 -18   2   7       74.50       22.03     61.48 o 
 -16   2   7     6529.77     5952.75    169.58 o 
 -14   2   7     1930.39     1976.13     79.13 o 
 -12   2   7    21630.01    20978.22    441.01 o 
 -10   2   7     5091.39     4872.72    109.93 o 
  -8   2   7    73606.87    76724.84    948.44 o 
  -6   2   7     4878.28     4958.70     86.71 o 
  -4   2   7    13491.53    12217.10    207.20 o 
  -2   2   7    42812.70    43856.11   1087.32 o 
   0   2   7    84996.95    92421.61   1380.64 o 
   2   2   7    56046.24    56483.24    962.46 o 
   4   2   7     1059.14     1188.02     70.47 o 
   6   2   7    14458.66    13400.43    449.28 o 
   8   2   7    19342.97    18071.75    859.07 o 
  10   2   7    17678.91    15901.66    494.01 o 
  12   2   7       21.24      -39.27     98.05 o 
  14   2   7     5348.57     5850.45    454.51 o 
  16   2   7     2342.43     2927.97    252.58 o 
 -17   3   7     6806.25     7175.23    199.79 o 
 -15   3   7     2273.72     2267.29    105.75 o 
 -13   3   7      472.32      427.49     48.09 o 
 -11   3   7    22989.54    23784.68    368.48 o 
  -9   3   7     1237.61     1077.89     49.16 o 
  -7   3   7     4633.33     4813.96     81.26 o 
  -5   3   7    15974.22    16154.94    224.82 o 
  -3   3   7    72850.12    76365.40   2086.11 o 
  -1   3   7   107492.87   108765.88   3571.14 o 
   1   3   7     3304.13     3344.22    135.77 o 
   3   3   7    66168.73    62703.70   1299.72 o 
   5   3   7    72864.66    67603.45   1166.68 o 
   7   3   7    15630.69    14694.17    517.00 o 
   9   3   7     1983.92     1974.41    156.59 o 
  11   3   7     4099.49     3509.26    277.88 o 
  13   3   7     1380.94      860.80    156.88 o 
  15   3   7       67.32      -68.04    100.19 o 
 -16   4   7     5973.50     6176.48    183.53 o 
 -14   4   7     8094.40     8532.48    210.86 o 
 -12   4   7     3966.90     3620.47    120.55 o 
 -10   4   7     5877.27     5189.66    136.38 o 
  -8   4   7    39101.93    38351.66    490.94 o 
  -6   4   7     9097.21     8745.06    143.88 o 
  -4   4   7    39926.73    42943.12    591.65 o 
  -2   4   7        4.80       -5.95     24.76 o 
   0   4   7    28630.57    29069.79    920.13 o 
   2   4   7    57850.31    58696.12   1883.80 o 
   4   4   7       15.93       -8.66     25.39 o 
   6   4   7     3314.79     2890.44    141.44 o 
   8   4   7     2258.98     2097.71    137.80 o 
  10   4   7    12126.87    11134.55    700.72 o 
  12   4   7      315.78      241.38    101.46 o 
  14   4   7     2678.59     2519.66    219.82 o 
 -15   5   7      277.81      216.74     58.61 o 
 -13   5   7      112.93      147.26     55.52 o 
 -11   5   7      459.38      506.26     77.98 o 
  -9   5   7      342.36      281.12     47.69 o 
  -7   5   7        2.19       12.15     23.96 o 
  -5   5   7     2995.25     3236.36     97.00 o 
  -3   5   7     2434.50     2378.98     88.37 o 
  -1   5   7      202.25      108.43     61.64 o 
   1   5   7     7891.14     7526.61    245.43 o 
   3   5   7     6580.51     6622.12    393.79 o 
   5   5   7    19390.10    20036.61    724.09 o 
   7   5   7      960.37      807.30    100.05 o 
   9   5   7     1679.24     1484.41    132.70 o 
  11   5   7     2297.74     2197.03    199.29 o 
  13   5   7      235.02      189.81    106.81 o 
 -14   6   7      176.60      130.00     52.89 o 
 -12   6   7      544.07      399.70     59.71 o 
 -10   6   7      498.64      597.88     62.17 o 
  -8   6   7      112.02       93.87     30.84 o 
  -6   6   7        9.16       -8.88     30.49 o 
  -4   6   7     7708.95     7335.54    167.73 o 
  -2   6   7      778.55      821.12     67.20 o 
   0   6   7     5745.14     5983.28    240.95 o 
   2   6   7      834.17     1081.81     92.59 o 
   4   6   7     4098.32     4290.22    241.99 o 
   6   6   7      381.05      324.61     84.74 o 
   8   6   7       61.98      -15.44     65.62 o 
  10   6   7       36.49       21.31     73.74 o 
  12   6   7      351.50      321.94    107.39 o 
 -13   7   7      203.20      153.56     56.52 o 
 -11   7   7     1326.14     1244.05     85.87 o 
  -9   7   7     1000.90     1109.98     66.68 o 
  -7   7   7       44.01        4.36     35.35 o 
  -5   7   7    11956.41    12370.77    348.44 o 
  -3   7   7     1444.38     1409.73     87.36 o 
  -1   7   7     1388.46     1458.58     86.60 o 
   1   7   7       81.04       62.49     59.92 o 
   3   7   7     3293.32     4043.25    338.29 o 
   5   7   7       30.51       47.82     50.53 o 
   7   7   7     1900.60     1656.22    142.99 o 
   9   7   7      983.64      844.70    125.95 o 
  11   7   7     1559.23     1365.83    164.42 o 
 -10   8   7      863.78      956.83     79.89 o 
  -8   8   7     6384.54     6758.50    165.69 o 
  -6   8   7     2403.78     2389.05    120.86 o 
  -4   8   7     2387.49     2427.42    117.96 o 
  -2   8   7      212.46      116.76     57.62 o 
   0   8   7    10147.83    10158.44    288.56 o 
   2   8   7     5024.30     5124.23    227.62 o 
   4   8   7     3645.18     4037.38    292.48 o 
   6   8   7       31.86       -5.26     64.88 o 
   8   8   7      108.35      126.28     84.25 o 
  -7   9   7       74.46       85.04     93.66 o 
  -5   9   7      845.76      848.26    110.96 o 
  -3   9   7     1950.13     2016.75    114.61 o 
  -1   9   7     1938.87     1974.25    137.91 o 
   1   9   7      787.33      925.64    119.83 o 
   3   9   7     1912.31     2055.36    114.29 o 
   5   9   7     4437.87     5589.57    381.77 o 
 -18   0   8     8684.21     8433.69    435.01 o 
 -16   0   8    19658.02    20954.25   1369.98 o 
 -14   0   8      307.15      294.05     65.80 o 
 -12   0   8     2238.77     2396.45    134.26 o 
 -10   0   8    23428.92    23004.54    445.80 o 
  -8   0   8    36483.97    38203.04    689.99 o 
  -6   0   8    22778.08    25959.84    472.23 o 
  -4   0   8    30326.68    30618.31   1048.51 o 
  -2   0   8   175507.25   133346.03   5590.69 o 
   0   0   8    17413.18    17075.65    410.65 o 
   2   0   8    44655.56    43518.79    972.89 o 
   4   0   8    23521.65    25864.54    636.62 o 
   6   0   8    71744.45    82366.12   2437.07 o 
   8   0   8    24309.19    29380.27   1065.44 o 
  10   0   8     8937.08    11491.99    598.78 o 
  12   0   8     1436.12     2341.35    335.27 o 
  14   0   8     3947.41     4339.03    385.69 o 
  16   0   8      575.43     1028.63    258.72 o 
 -19   1   8     1656.65     1532.51    128.15 o 
 -17   1   8      747.46      757.91    104.77 o 
 -15   1   8     4870.97     5119.10    146.49 o 
 -13   1   8     4565.33     4525.49    113.22 o 
 -11   1   8    14152.39    14617.03    221.04 o 
  -9   1   8      767.73      775.11     36.82 o 
  -7   1   8    12052.77    12404.76    179.74 o 
  -5   1   8    55820.07    58615.35   1180.17 o 
  -3   1   8    61225.55    63711.64   1289.81 o 
  -1   1   8    33833.80    31147.73    631.29 o 
   1   1   8    24946.75    22207.59   1475.39 o 
   3   1   8    84748.24    78764.67   4294.83 o 
   5   1   8     1141.77     1119.68     88.48 o 
   7   1   8     1868.67     1878.22    116.68 o 
   9   1   8     4505.40     5282.61    198.00 o 
  11   1   8    11459.57    13597.89    473.07 o 
  13   1   8     4632.30     5882.29    320.73 o 
  15   1   8       36.89       -7.59    116.24 o 
 -18   2   8     1712.69     1832.56    157.88 o 
 -16   2   8     1749.20     1723.89     85.07 o 
 -14   2   8      650.06      461.45     50.11 o 
 -12   2   8       18.59       16.60     28.62 o 
 -10   2   8     4742.89     4581.70    114.76 o 
  -8   2   8      124.57      210.37     70.43 o 
  -6   2   8      189.27      222.98     21.42 o 
  -4   2   8       27.52       16.53     17.32 o 
  -2   2   8    17767.37    17615.48    487.85 o 
   0   2   8    35355.49    35516.20    694.92 o 
   2   2   8     4379.43     4089.54    146.35 o 
   4   2   8    17048.26    15471.04    835.51 o 
   6   2   8     9271.41     8609.65    559.67 o 
   8   2   8     2859.54     2641.72    244.03 o 
  10   2   8     6737.96     6926.70    303.84 o 
  12   2   8     1008.11     1377.41    185.14 o 
  14   2   8       63.17       57.51    115.93 o 
  16   2   8     2228.42     3035.29    260.11 o 
 -17   3   8      198.89      268.58     85.66 o 
 -15   3   8      690.48      830.78     76.67 o 
 -13   3   8       93.96       46.76     32.65 o 
 -11   3   8     3273.37     3141.85     89.68 o 
  -9   3   8     7379.47     8148.50    152.25 o 
  -7   3   8      246.92      198.43     21.31 o 
  -5   3   8     5421.78     5363.76     95.34 o 
  -3   3   8    19585.81    21036.54    433.59 o 
  -1   3   8     9686.10     8850.89    246.15 o 
   1   3   8      684.65      932.82     40.37 o 
   3   3   8     3213.78     3131.38    105.44 o 
   5   3   8     1318.53     1211.53     75.21 o 
   7   3   8    10719.55    10525.56    276.71 o 
   9   3   8      281.66      147.33     83.41 o 
  11   3   8       81.08      131.12     98.61 o 
  13   3   8      993.36      856.81    159.57 o 
  15   3   8      581.84      532.93    154.35 o 
 -16   4   8     3474.72     3439.92    146.47 o 
 -14   4   8      748.62      809.92     78.09 o 
 -12   4   8      870.67      841.62     70.39 o 
 -10   4   8       61.01       53.29     34.40 o 
  -8   4   8    18702.33    19268.49    269.77 o 
  -6   4   8     7094.65     7026.84    136.79 o 
  -4   4   8     8586.99     9249.88    181.40 o 
  -2   4   8    19556.46    20243.00    467.83 o 
   0   4   8     4117.14     3963.99    175.66 o 
   2   4   8     1325.34     1374.28     62.56 o 
   4   4   8    15443.96    15258.08    359.31 o 
   6   4   8     1626.11     1223.20     99.33 o 
   8   4   8     6617.99     5526.72    227.05 o 
  10   4   8        0.52       45.95     71.70 o 
  12   4   8       13.19      -57.98     75.85 o 
  14   4   8     1313.13     1042.40    237.56 o 
 -15   5   8     2938.22     2805.34    132.18 o 
 -13   5   8     5394.84     5237.87    156.11 o 
 -11   5   8     5291.88     5416.41    149.69 o 
  -9   5   8     2343.49     2399.39     73.55 o 
  -7   5   8     3086.52     2991.61     76.84 o 
  -5   5   8    30195.85    30455.76    496.17 o 
  -3   5   8     7650.75     7382.06    182.61 o 
  -1   5   8     9548.70    10428.01    292.07 o 
   1   5   8    21733.68    21120.20    520.51 o 
   3   5   8    25606.01    27126.88   1317.96 o 
   5   5   8     1890.90     1755.43    262.40 o 
   7   5   8     2411.24     1912.31    207.20 o 
   9   5   8     1412.63     1500.97    151.34 o 
  11   5   8     7850.58     6545.57    510.08 o 
  13   5   8     1652.80     1412.59    184.91 o 
 -14   6   8     1625.15     1498.03    125.47 o 
 -12   6   8        9.22        4.84     42.18 o 
 -10   6   8     5736.39     5663.92    156.12 o 
  -8   6   8     7990.82     7778.78    157.39 o 
  -6   6   8      549.33      519.47     52.65 o 
  -4   6   8     4461.31     4477.20    148.52 o 
  -2   6   8    14505.02    14605.32    275.16 o 
   0   6   8    12271.12    12694.42    624.06 o 
   2   6   8     5748.54     5633.91    427.62 o 
   4   6   8    16663.11    17120.54    779.76 o 
   6   6   8    26675.20    26702.51   2067.20 o 
   8   6   8     1974.79     1784.67    147.50 o 
  10   6   8     2236.78     2015.73    170.75 o 
  12   6   8        0.16      -64.80     88.47 o 
 -13   7   8     3214.14     3225.81    130.58 o 
 -11   7   8      150.12       79.97     46.04 o 
  -9   7   8     1905.18     1932.35     74.73 o 
  -7   7   8     3459.33     3575.83    118.75 o 
  -5   7   8    20551.68    20618.73    526.18 o 
  -3   7   8    15360.51    16061.33    545.95 o 
  -1   7   8      305.70      202.50     52.54 o 
   1   7   8     6006.57     5613.72    309.03 o 
   3   7   8     6635.57     8523.44    512.33 o 
   5   7   8     3212.53     3351.16    363.57 o 
   7   7   8     1018.58     1152.34    134.19 o 
   9   7   8       82.80       21.58     80.61 o 
 -10   8   8     2888.79     2602.69    103.82 o 
  -8   8   8      244.78      264.23     64.81 o 
  -6   8   8       56.75       16.57     45.32 o 
  -4   8   8       63.16       23.04     50.22 o 
  -2   8   8     5045.44     5131.29    172.55 o 
   0   8   8     3665.28     3922.53    186.10 o 
   2   8   8      292.23      394.30    106.47 o 
   4   8   8      268.38      148.66     61.71 o 
   6   8   8      659.51      868.59    230.94 o 
   8   8   8     1369.27     1206.12    152.95 o 
  -7   9   8     1543.65     1411.49     99.57 o 
  -5   9   8        7.84      -17.97     47.96 o 
  -3   9   8     1521.68     1484.90    110.25 o 
  -1   9   8       42.81       57.06     66.80 o 
   1   9   8      158.41      107.57     74.55 o 
   3   9   8      221.51      372.73     76.62 o 
 -19   1   9      759.49      608.75    100.80 o 
 -17   1   9     1734.17     1473.35    121.34 o 
 -15   1   9     5793.76     5789.61    226.01 o 
 -13   1   9     1116.87     1272.10     60.54 o 
 -11   1   9      958.69      942.06     44.57 o 
  -9   1   9     1913.93     1636.92     54.94 o 
  -7   1   9    35256.11    35927.37    566.03 o 
  -5   1   9    55874.88    59523.56   1025.38 o 
  -3   1   9      991.51      938.35     66.85 o 
  -1   1   9    12524.50    13192.33    501.31 o 
   1   1   9    22628.89    21992.66   1426.59 o 
   3   1   9    20787.96    21098.97    646.25 o 
   5   1   9        1.69       76.50     49.40 o 
   7   1   9      141.24       85.38     51.11 o 
   9   1   9     3959.69     4614.30    302.14 o 
  11   1   9       44.37       79.31    109.34 o 
  13   1   9     2482.13     2992.62    230.88 o 
  15   1   9       99.20       96.33    116.79 o 
 -18   2   9      770.58      843.60    109.87 o 
 -16   2   9     1429.81     1517.31     95.95 o 
 -14   2   9      341.04      271.28     42.95 o 
 -12   2   9     8649.06     8630.04    250.39 o 
 -10   2   9     6235.57     6157.19    114.36 o 
  -8   2   9      185.30      118.71     21.29 o 
  -6   2   9    16828.33    18020.76    291.89 o 
  -4   2   9    88796.65    92244.78   1360.93 o 
  -2   2   9    62170.32    65673.62   2051.97 o 
   0   2   9    15044.28    15114.98    555.02 o 
   2   2   9     4491.60     3553.96    196.22 o 
   4   2   9    27194.07    24012.91   1457.12 o 
   6   2   9     7360.59     6572.81    399.58 o 
   8   2   9      218.94      173.06     65.84 o 
  10   2   9       53.08       38.20    100.62 o 
  12   2   9     7024.71     7708.38    345.78 o 
  14   2   9     1661.29     2657.50    251.33 o 
 -17   3   9     5332.48     5651.05    243.27 o 
 -15   3   9     7306.89     7850.90    286.26 o 
 -13   3   9     4340.45     4367.01    133.85 o 
 -11   3   9     2497.14     2685.49     82.19 o 
  -9   3   9    54235.15    57151.20    783.85 o 
  -7   3   9    48016.78    47517.17    513.15 o 
  -5   3   9    63583.89    64810.91   1652.40 o 
  -3   3   9      742.71      656.27     55.27 o 
  -1   3   9    36216.31    34851.91    771.32 o 
   1   3   9    11659.68    10920.80    365.98 o 
   3   3   9    47753.98    46083.45   1039.27 o 
   5   3   9       93.62      523.08    356.25 o 
   7   3   9     5277.78     5022.71    205.73 o 
   9   3   9    13216.43    11790.45    994.59 o 
  11   3   9     4076.76     4083.67    376.14 o 
  13   3   9     1352.32     1204.77    191.23 o 
  15   3   9     2815.11     3209.40    259.96 o 
 -16   4   9      386.29      323.57     85.50 o 
 -14   4   9     5599.01     5176.59    172.95 o 
 -12   4   9     3789.86     3994.41    125.36 o 
 -10   4   9     8777.15     8884.98    278.03 o 
  -8   4   9      153.85      154.57     51.27 o 
  -6   4   9      794.14      796.97     46.19 o 
  -4   4   9    88788.65    86415.02   3213.25 o 
  -2   4   9    51684.11    50479.05   2284.38 o 
   0   4   9    23228.96    25373.35   1619.95 o 
   2   4   9      475.07      613.42     44.21 o 
   4   4   9    10274.34     9245.74    282.74 o 
   6   4   9     6013.39     5331.88    469.60 o 
   8   4   9     6353.84     5853.15    343.37 o 
  10   4   9       26.24      107.96     85.53 o 
  12   4   9     2075.23     1969.68    204.42 o 
  14   4   9      197.59      116.69    118.46 o 
 -15   5   9       85.71      130.28     66.97 o 
 -13   5   9     2707.32     2671.89    110.33 o 
 -11   5   9      792.05      909.96     72.19 o 
  -9   5   9      736.55      766.68     51.03 o 
  -7   5   9     2334.48     2309.50     98.43 o 
  -5   5   9      519.95      418.30     45.43 o 
  -3   5   9        8.38      -28.80     28.80 o 
  -1   5   9     1320.00     1262.70     69.72 o 
   1   5   9    12493.38    12706.11    866.97 o 
   3   5   9     3972.26     3860.60    201.97 o 
   5   5   9    15749.15    14090.69    967.91 o 
   7   5   9     1937.56     2368.88    151.02 o 
   9   5   9     5824.67     5207.90    433.53 o 
  11   5   9     3913.92     3434.69    213.59 o 
  13   5   9       53.87      -86.63     86.63 o 
 -14   6   9      241.22      341.72     68.06 o 
 -12   6   9     2125.67     2009.53     95.41 o 
 -10   6   9     1251.07     1222.39     80.72 o 
  -8   6   9      312.66      280.13     38.83 o 
  -6   6   9     1473.97     1565.26     74.59 o 
  -4   6   9     1471.82     1361.41     67.74 o 
  -2   6   9      364.73      365.95     55.86 o 
   0   6   9      121.49      106.94     42.96 o 
   2   6   9       24.79      112.58     65.71 o 
   4   6   9     5459.35     5925.59    402.67 o 
   6   6   9     2689.02     2248.63    185.49 o 
   8   6   9     1374.36     1234.61    233.49 o 
  10   6   9      778.22      610.19    132.31 o 
 -13   7   9       41.02       29.45     57.21 o 
 -11   7   9      394.43      310.36     58.39 o 
  -9   7   9     1223.90     1074.74     62.91 o 
  -7   7   9     2031.61     1981.49     90.24 o 
  -5   7   9      843.03     1039.41     88.14 o 
  -3   7   9     3410.70     3340.92    131.51 o 
  -1   7   9     3991.39     3846.72    139.84 o 
   1   7   9     4714.45     4483.60    221.37 o 
   3   7   9     2737.92     3213.15    208.63 o 
   5   7   9      191.54      173.30     90.90 o 
   7   7   9      394.65      349.80    100.63 o 
   9   7   9      355.40      241.25     99.92 o 
 -10   8   9     2461.56     2396.68     99.70 o 
  -8   8   9     1770.73     1734.46     82.23 o 
  -6   8   9       27.36      -17.71     46.55 o 
  -4   8   9    10373.27     9865.26    262.09 o 
  -2   8   9     9537.75    10016.69    310.57 o 
   0   8   9     1262.93     1449.35    130.97 o 
   2   8   9      365.12      545.58     73.98 o 
   4   8   9       67.56       24.05     65.81 o 
   6   8   9     5112.60     4924.97    453.78 o 
  -7   9   9     1805.88     1954.51    147.13 o 
  -5   9   9      957.08      903.16     95.56 o 
  -3   9   9      506.92      456.95     89.32 o 
  -1   9   9     4871.90     4589.39    213.38 o 
   1   9   9     3403.08     4222.03    205.23 o 
   3   9   9       79.97       82.64     63.63 o 
 -18   0  10      983.98      854.19    155.31 o 
 -16   0  10    13760.34    13476.75    580.01 o 
 -14   0  10     2164.62     1988.41    175.55 o 
 -12   0  10    56472.17    57020.86   1026.57 o 
 -10   0  10    10863.69    11079.23    240.63 o 
  -8   0  10    48182.40    52289.70   1166.49 o 
  -6   0  10    71759.76    68740.31   2253.06 o 
  -4   0  10    43788.32    46083.14   1560.80 o 
  -2   0  10      584.27     1208.16     57.70 o 
   0   0  10    36332.25    37100.88    829.61 o 
   2   0  10    20522.59    20444.78    516.23 o 
   4   0  10    51349.50    56196.46   1310.17 o 
   6   0  10        8.23       95.71     59.65 o 
   8   0  10     1873.01     2168.91    316.13 o 
  10   0  10    24401.03    27847.44   1059.92 o 
  12   0  10     2081.61     2918.78    308.77 o 
  14   0  10     6476.55     8090.32    525.54 o 
 -19   1  10     4585.02     4197.65    209.43 o 
 -17   1  10     7219.35     7645.84    282.73 o 
 -15   1  10     6303.82     5850.26    226.71 o 
 -13   1  10      684.96      742.43     70.81 o 
 -11   1  10      881.25      818.12     43.71 o 
  -9   1  10    22596.61    22669.17    308.50 o 
  -7   1  10       87.31      176.72     26.94 o 
  -5   1  10    23477.23    26276.17    406.70 o 
  -3   1  10    99548.05   100873.84   3177.39 o 
  -1   1  10    38769.94    38472.84   1068.72 o 
   1   1  10    12738.02    12853.71    706.44 o 
   3   1  10    35266.89    34237.47    712.96 o 
   5   1  10    19530.63    19958.80    431.60 o 
   7   1  10    40896.37    43225.29    835.96 o 
   9   1  10    20517.15    22571.55   1157.92 o 
  11   1  10       27.13       88.31    114.60 o 
  13   1  10     2367.12     2745.80    220.80 o 
  15   1  10      177.05      292.87    140.92 o 
 -18   2  10       56.84      -20.24     83.91 o 
 -16   2  10     4171.29     4071.60    153.94 o 
 -14   2  10      921.04      994.37     75.24 o 
 -12   2  10    10370.99    10213.20    279.56 o 
 -10   2  10      343.39      464.05     44.30 o 
  -8   2  10     4947.61     4568.78     91.50 o 
  -6   2  10    21541.58    22956.36    650.93 o 
  -4   2  10     7417.87     7534.48    215.95 o 
  -2   2  10      169.91      323.14     24.44 o 
   0   2  10     3666.55     3630.17    309.95 o 
   2   2  10    14283.47    13528.86    766.53 o 
   4   2  10      969.90      817.76     76.38 o 
   6   2  10      336.05      246.74     63.23 o 
   8   2  10      352.57      297.99     75.80 o 
  10   2  10    10102.19    10917.43    681.03 o 
  12   2  10      717.74     1058.85    170.77 o 
  14   2  10      722.63     1079.19    190.84 o 
 -17   3  10     1197.62     1236.95    130.12 o 
 -15   3  10     1529.92     1525.69    118.79 o 
 -13   3  10       10.36      -46.07     46.07 o 
 -11   3  10      297.19      246.17     38.43 o 
  -9   3  10      718.38      698.39     47.10 o 
  -7   3  10     2255.42     1918.51     47.52 o 
  -5   3  10    14378.95    15542.04    577.15 o 
  -3   3  10      615.62      701.89     43.92 o 
  -1   3  10     1685.69     1330.31     57.89 o 
   1   3  10     3263.32     3253.17    104.80 o 
   3   3  10     6108.13     6096.22    199.74 o 
   5   3  10      476.92      631.08     98.22 o 
   7   3  10      810.79      667.59     82.50 o 
   9   3  10       20.81       -1.07     87.51 o 
  11   3  10        0.38      -51.95     81.70 o 
  13   3  10     1833.52     2148.55    228.65 o 
 -16   4  10      407.64      322.28     83.97 o 
 -14   4  10     2786.94     2881.85    162.69 o 
 -12   4  10     3260.31     3461.04    116.36 o 
 -10   4  10     2589.96     2382.81     88.52 o 
  -8   4  10        5.32       15.46     23.01 o 
  -6   4  10     8361.13     8556.84    167.03 o 
  -4   4  10     2265.65     2240.78     97.21 o 
  -2   4  10     5698.87     4938.76    194.62 o 
   0   4  10     3801.19     4192.99    202.65 o 
   2   4  10     6807.81     6919.61    388.87 o 
   4   4  10     8934.69     8355.65    452.45 o 
   6   4  10       91.39      143.79    104.70 o 
   8   4  10      549.09      255.03     93.36 o 
  10   4  10     3812.22     2728.13    184.90 o 
  12   4  10      192.56       27.96     95.94 o 
 -15   5  10     1744.73     1641.19    133.65 o 
 -13   5  10      165.34      121.81     69.33 o 
 -11   5  10     1521.90     1580.78     80.34 o 
  -9   5  10    12943.12    12984.01    206.97 o 
  -7   5  10     2322.61     2458.76     86.86 o 
  -5   5  10     4439.94     4427.53    139.54 o 
  -3   5  10    18969.53    18937.02    515.93 o 
  -1   5  10    16127.87    16244.74    336.24 o 
   1   5  10     7421.19     8298.84    575.71 o 
   3   5  10     3339.22     3233.66    122.15 o 
   5   5  10     4598.74     4126.07    599.53 o 
   7   5  10    17991.22    15653.83   1887.24 o 
   9   5  10     1660.17     1687.94    159.29 o 
  11   5  10      390.85      232.94    109.32 o 
 -14   6  10      196.31      238.35     81.57 o 
 -12   6  10     6317.79     6439.77    205.14 o 
 -10   6  10      203.64      197.29     39.23 o 
  -8   6  10     9869.63    10024.28    175.74 o 
  -6   6  10     7111.61     6838.02    165.37 o 
  -4   6  10    14986.20    15672.25    492.69 o 
  -2   6  10      587.72      568.73     62.81 o 
   0   6  10    16458.75    16725.96    414.49 o 
   2   6  10     8231.15     8582.10    562.70 o 
   4   6  10     4666.85     4806.58    269.76 o 
   6   6  10       47.78       17.01     62.47 o 
   8   6  10      194.28      158.25     85.35 o 
  10   6  10    10911.96     9639.79   1171.80 o 
 -13   7  10        1.61       -5.52     65.48 o 
 -11   7  10      154.23      113.96     54.87 o 
  -9   7  10     3817.23     3997.52    124.98 o 
  -7   7  10     8212.04     7634.59    187.65 o 
  -5   7  10     1761.87     1907.04     87.14 o 
  -3   7  10    12658.78    11739.25    402.59 o 
  -1   7  10     4032.04     4183.00    216.86 o 
   1   7  10     6091.24     6842.29    415.82 o 
   3   7  10      988.03     1532.53    163.31 o 
   5   7  10      818.33      976.50    130.83 o 
   7   7  10     3286.52     2931.07    429.49 o 
   9   7  10     1484.71     1555.97    268.64 o 
 -10   8  10       68.56       30.14     45.75 o 
  -8   8  10       13.02        7.56     38.14 o 
  -6   8  10     4094.75     3857.20    160.73 o 
  -4   8  10     7115.38     7377.93    218.77 o 
  -2   8  10      449.21      374.39     83.74 o 
   0   8  10      826.21      900.05    112.87 o 
   2   8  10      317.18      317.64     69.60 o 
   4   8  10      315.79      474.42     78.80 o 
   6   8  10        4.37       -8.55     78.94 o 
  -5   9  10     1530.16     1571.09    106.37 o 
  -3   9  10      805.25      712.78     97.52 o 
  -1   9  10       62.14       77.61     74.27 o 
   1   9  10       98.30      183.40     63.55 o 
 -19   1  11      311.82      410.14     93.33 o 
 -17   1  11      133.70      180.67     69.06 o 
 -15   1  11     2212.16     1957.97    128.94 o 
 -13   1  11      821.49      765.68     71.77 o 
 -11   1  11     9839.60     9921.20    211.88 o 
  -9   1  11     6182.43     5726.22    104.03 o 
  -7   1  11      577.86      859.38     38.90 o 
  -5   1  11    56394.95    56992.58   1351.99 o 
  -3   1  11       23.88       30.80     27.04 o 
  -1   1  11    27708.51    29224.15   1253.63 o 
   1   1  11     2342.77     2542.11    205.36 o 
   3   1  11       29.84       29.88     44.27 o 
   5   1  11     9476.26     9896.26    265.63 o 
   7   1  11       47.11      108.98     64.42 o 
   9   1  11     1975.41     2284.98    319.75 o 
  11   1  11     2828.85     3191.74    292.58 o 
  13   1  11       18.76      -43.70     97.73 o 
 -18   2  11      408.11      552.78    145.37 o 
 -16   2  11     4841.18     4584.12    165.11 o 
 -14   2  11     4164.86     4066.69    145.83 o 
 -12   2  11      395.62      290.74     54.79 o 
 -10   2  11     2417.86     2398.07     70.69 o 
  -8   2  11    35313.98    37111.04    480.07 o 
  -6   2  11    18687.21    19007.83    255.16 o 
  -4   2  11      898.49     1091.76     85.52 o 
  -2   2  11    46920.71    47838.59   1621.49 o 
   0   2  11    11934.66    11479.85    649.76 o 
   2   2  11    41546.77    37798.93   1645.65 o 
   4   2  11     2969.65     2500.15    111.77 o 
   6   2  11     9262.55     8313.35    238.84 o 
   8   2  11    17504.36    16704.97    408.56 o 
  10   2  11     8796.33     9348.45    368.48 o 
  12   2  11      338.18      404.91    142.94 o 
  14   2  11     1963.34     2463.15    242.41 o 
 -17   3  11       20.52      -32.32     60.47 o 
 -15   3  11     2691.59     2617.54    156.78 o 
 -13   3  11       60.63       16.47     52.15 o 
 -11   3  11    36484.18    36247.32    835.54 o 
  -9   3  11     9605.38     9590.93    171.72 o 
  -7   3  11      510.03      410.81     27.51 o 
  -5   3  11   105897.70   105319.76   3238.89 o 
  -3   3  11    39876.71    41061.86   1714.71 o 
  -1   3  11    38693.73    40728.91   1914.87 o 
   1   3  11     1475.34     1514.36    157.00 o 
   3   3  11     7701.35     6408.02    420.87 o 
   5   3  11    18449.27    16077.54    742.95 o 
   7   3  11      234.44      201.43     64.48 o 
   9   3  11      236.25      146.73     93.28 o 
  11   3  11     8077.97     7566.64    890.62 o 
  13   3  11     1995.91     2431.40    239.71 o 
 -16   4  11     3944.41     4037.43    204.54 o 
 -14   4  11     4495.40     4369.84    207.64 o 
 -12   4  11     3489.86     3301.03    187.14 o 
 -10   4  11      175.34      201.38     42.63 o 
  -8   4  11    27255.77    28294.73    372.93 o 
  -6   4  11    18019.95    18950.60    450.45 o 
  -4   4  11      359.43      314.86     56.95 o 
  -2   4  11    26349.97    25545.11    645.39 o 
   0   4  11      559.91      621.56     47.12 o 
   2   4  11    35820.05    36332.32   1569.05 o 
   4   4  11       48.66       44.27     39.45 o 
   6   4  11     7578.36     6909.76    709.55 o 
   8   4  11    11784.37     9937.64    807.08 o 
  10   4  11     3660.69     3815.96    222.12 o 
  12   4  11      555.03      682.16    152.84 o 
 -15   5  11       28.88       31.59     96.24 o 
 -13   5  11      138.36       95.62     66.98 o 
 -11   5  11     1765.55     1884.99     99.63 o 
  -9   5  11     1233.95     1169.92     57.30 o 
  -7   5  11     9747.71     9757.43    255.08 o 
  -5   5  11     9753.67     9286.52    263.89 o 
  -3   5  11    16833.43    16517.08    697.27 o 
  -1   5  11       30.09      228.68    269.40 o 
   1   5  11      108.50      140.52     35.85 o 
   3   5  11     6306.62     6296.69    332.09 o 
   5   5  11     3292.94     2956.15    175.92 o 
   7   5  11     8021.06     7407.26    603.01 o 
   9   5  11     3107.73     2160.72    274.55 o 
  11   5  11     1820.67     1727.36    290.74 o 
 -14   6  11      419.71      379.43     92.63 o 
 -12   6  11      398.55      404.78     88.87 o 
 -10   6  11      281.91      185.55     53.64 o 
  -8   6  11     3390.77     3518.16     92.74 o 
  -6   6  11       82.77       37.07     36.37 o 
  -4   6  11     1393.77     1341.14     71.67 o 
  -2   6  11      979.03      927.81     78.20 o 
   0   6  11       83.91      189.85     56.37 o 
   2   6  11     1133.88     1399.42    132.58 o 
   4   6  11     2115.27     1988.36    273.08 o 
   6   6  11       98.38       60.17     71.16 o 
   8   6  11      637.58      527.20    173.89 o 
  10   6  11     1060.37     1183.29    275.45 o 
 -13   7  11     2320.01     2390.39    163.39 o 
 -11   7  11      665.09      739.83    109.67 o 
  -9   7  11      828.35      799.42     59.80 o 
  -7   7  11     1295.85     1228.37     78.85 o 
  -5   7  11     2131.50     2067.26     92.06 o 
  -3   7  11      223.94      222.82     77.50 o 
  -1   7  11     2867.38     2674.60    136.40 o 
   1   7  11     3157.87     3113.45    260.23 o 
   3   7  11      829.68     1062.83     90.03 o 
   5   7  11     1107.43      956.75    202.05 o 
   7   7  11      133.99       41.62     84.88 o 
 -10   8  11      297.07      233.69    131.39 o 
  -8   8  11    10147.01    10291.53    505.47 o 
  -6   8  11     2104.25     2059.51    125.59 o 
  -4   8  11     1779.93     1726.14    105.08 o 
  -2   8  11      955.57      867.17    162.24 o 
   0   8  11        7.20       11.43     45.52 o 
   2   8  11     6051.91     7277.46    615.60 o 
   4   8  11      208.75      258.03     98.38 o 
   6   8  11      476.14      652.27    121.29 o 
  -5   9  11     1738.71     1626.71    107.13 o 
  -3   9  11     2551.56     2805.40    255.54 o 
  -1   9  11      541.57      456.25     96.26 o 
 -18   0  12     2562.20     2199.66    214.56 o 
 -16   0  12     5000.14     5545.79    321.65 o 
 -14   0  12      750.39      737.16    128.44 o 
 -12   0  12      190.71       89.11     51.22 o 
 -10   0  12    53688.79    56186.31   1312.84 o 
  -8   0  12    13760.06    13731.78    385.12 o 
  -6   0  12    11869.29    11086.06    471.81 o 
  -4   0  12    81604.70    79331.37   2632.12 o 
  -2   0  12    54736.18    49235.74   1060.23 o 
   0   0  12   130639.75   132658.38   2775.17 o 
   2   0  12    24486.11    25862.20    635.14 o 
   4   0  12     2554.94     2944.92    165.12 o 
   6   0  12    28837.79    29803.11   1632.38 o 
   8   0  12     1454.63     1828.03    158.62 o 
  10   0  12     1480.13     1761.21    214.56 o 
  12   0  12      953.82     1375.28    271.24 o 
  14   0  12       57.93       80.97    167.45 o 
 -19   1  12     1330.14     1221.96    124.26 o 
 -17   1  12      259.47      189.03     72.07 o 
 -15   1  12     1377.58     1303.63    107.81 o 
 -13   1  12    17279.34    17710.47    399.73 o 
 -11   1  12     1950.91     2076.31     82.48 o 
  -9   1  12    13197.96    13572.91    270.34 o 
  -7   1  12    24131.87    23155.02    602.48 o 
  -5   1  12    55576.54    51962.72   1251.18 o 
  -3   1  12     2939.61     2769.23    127.28 o 
  -1   1  12     8819.23    10351.28    493.49 o 
   1   1  12      644.17      532.85     53.28 o 
   3   1  12    48933.84    49872.04    804.21 o 
   5   1  12     3745.81     4489.95    146.47 o 
   7   1  12       10.01      482.90    294.97 o 
   9   1  12    26375.22    29741.92    957.43 o 
  11   1  12     1598.91     2507.70    271.97 o 
  13   1  12     1855.58     2236.63    223.41 o 
 -18   2  12       84.44      110.78     99.74 o 
 -16   2  12       85.11       75.37     48.63 o 
 -14   2  12        4.14      -10.30     40.64 o 
 -12   2  12       28.59       -2.35     40.14 o 
 -10   2  12     6806.82     6783.07    181.03 o 
  -8   2  12     2233.03     2107.66     71.69 o 
  -6   2  12     6917.04     6478.86    100.34 o 
  -4   2  12    23803.39    26437.60   1102.90 o 
  -2   2  12     4919.37     4794.52    259.17 o 
   0   2  12    14069.46    15949.11    741.87 o 
   2   2  12     2561.55     2720.02    155.35 o 
   4   2  12     3450.13     3358.70    226.62 o 
   6   2  12     8368.88     8268.74    242.35 o 
   8   2  12     6359.20     6290.70    234.47 o 
  10   2  12      774.39      861.19    152.59 o 
  12   2  12      819.00     1077.04    173.12 o 
  14   2  12       10.65      -30.45    102.02 o 
 -17   3  12     1547.50     1558.39    128.88 o 
 -15   3  12      316.17      475.21     91.46 o 
 -13   3  12     1827.53     2061.47    137.63 o 
 -11   3  12     3239.23     3240.48    126.42 o 
  -9   3  12     2921.00     3191.88    102.22 o 
  -7   3  12      357.32      336.22     28.94 o 
  -5   3  12     1143.00     1065.01     76.10 o 
  -3   3  12     4737.78     4942.25    213.34 o 
  -1   3  12     6007.35     6178.77    272.45 o 
   1   3  12     1879.83     1800.55    139.88 o 
   3   3  12        8.98       61.00     59.83 o 
   5   3  12     1540.01     1447.62    137.61 o 
   7   3  12     4185.71     4220.43    171.42 o 
   9   3  12      144.04      121.10     96.21 o 
  11   3  12      538.70      421.82    126.52 o 
  13   3  12      122.84      195.80    118.70 o 
 -16   4  12     3773.57     3555.05    193.81 o 
 -14   4  12      477.91      543.58     95.53 o 
 -12   4  12     1485.48     1660.68    125.98 o 
 -10   4  12     5075.27     5466.06    224.05 o 
  -8   4  12      526.10      495.55     40.29 o 
  -6   4  12     4839.32     4985.63    165.32 o 
  -4   4  12     3362.44     2965.65     90.74 o 
  -2   4  12     1315.08     1526.79     84.09 o 
   0   4  12     7172.08     7469.39    300.45 o 
   2   4  12      198.73      318.53     68.75 o 
   4   4  12     2432.39     2301.23    107.67 o 
   6   4  12     8032.46     6733.15    806.90 o 
   8   4  12      650.26      778.63    123.70 o 
  10   4  12     1235.13     1296.79    163.74 o 
  12   4  12       45.72      -45.70     85.69 o 
 -15   5  12       26.25      -32.20     57.77 o 
 -13   5  12     8790.27     8973.09    328.02 o 
 -11   5  12      260.98      219.38     76.74 o 
  -9   5  12     3914.48     4039.77    142.64 o 
  -7   5  12     9140.05     9475.75    200.18 o 
  -5   5  12     6012.42     5860.78    225.28 o 
  -3   5  12     2854.19     2766.88    222.96 o 
  -1   5  12     6731.27     6284.78    416.35 o 
   1   5  12      173.31      126.07     36.63 o 
   3   5  12    22050.22    21063.62    970.67 o 
   5   5  12     3736.45     3666.33    284.87 o 
   7   5  12      316.76      290.46     88.04 o 
   9   5  12     4387.10     3521.94    496.67 o 
  11   5  12       30.32       25.27    101.35 o 
 -14   6  12        0.98       12.11     61.44 o 
 -12   6  12       60.81       63.06     67.28 o 
 -10   6  12     8073.79     8413.29    311.37 o 
  -8   6  12      325.55      369.81     61.53 o 
  -6   6  12     1205.70     1297.17     70.50 o 
  -4   6  12    21624.72    21647.45   1288.63 o 
  -2   6  12    14638.60    14530.88    579.22 o 
   0   6  12     5877.24     6495.67    453.59 o 
   2   6  12      419.64      727.86    121.43 o 
   4   6  12       17.46       86.74     64.66 o 
   6   6  12    11665.60    10789.67   1182.47 o 
   8   6  12     1759.78     1937.90    343.55 o 
  10   6  12      141.75       70.14     94.02 o 
 -11   7  12     2202.14     2311.29    160.62 o 
  -9   7  12      283.16      249.85    115.38 o 
  -7   7  12    10188.30    10253.15    395.05 o 
  -5   7  12     4472.12     4603.41    138.17 o 
  -3   7  12     2877.02     2543.21    194.01 o 
  -1   7  12       50.94      159.12     66.13 o 
   1   7  12       28.73      -31.47     39.81 o 
   3   7  12     5805.05     6759.31    448.44 o 
   5   7  12       23.42      -60.67     63.33 o 
   7   7  12     1365.03     1327.47    278.03 o 
  -8   8  12      235.14      269.22     86.92 o 
  -6   8  12        3.90      -51.77     51.77 o 
  -4   8  12     1921.10     1779.34    104.15 o 
  -2   8  12       85.98       71.46     52.24 o 
   0   8  12     1885.42     2121.04    170.92 o 
   2   8  12      205.04      362.08     72.10 o 
   4   8  12      870.59     1069.34    139.85 o 
 -17   1  13      823.54      723.93    101.23 o 
 -15   1  13     3859.04     3251.86    134.00 o 
 -13   1  13     6042.15     5978.43    186.08 o 
 -11   1  13     2030.41     1958.58     83.62 o 
  -9   1  13    19138.10    20376.76    381.71 o 
  -7   1  13     2869.64     2752.38    253.39 o 
  -5   1  13    20165.30    19696.45    544.32 o 
  -3   1  13      446.82      598.48     73.64 o 
  -1   1  13      814.65      773.33     53.64 o 
   1   1  13    14165.52    13701.98    369.87 o 
   3   1  13     4261.66     4725.42    144.37 o 
   5   1  13     5934.75     6236.78    178.99 o 
   7   1  13     2944.36     3074.03    132.58 o 
   9   1  13     1179.91     1638.80    119.79 o 
  11   1  13        5.39      -63.13     73.40 o 
  13   1  13       23.97      102.16    113.18 o 
 -18   2  13      661.40      748.93    157.15 o 
 -16   2  13     2079.50     1975.04    110.03 o 
 -14   2  13      464.25      553.84     69.81 o 
 -12   2  13    37526.69    37937.15    762.67 o 
 -10   2  13     4596.35     4547.10    129.71 o 
  -8   2  13    10286.98    10568.21    228.63 o 
  -6   2  13    16006.32    16201.96    464.91 o 
  -4   2  13     8607.75     9440.69    510.70 o 
  -2   2  13    31030.70    31084.18   1593.33 o 
   0   2  13     6804.49     7061.51    395.69 o 
   2   2  13     2076.78     1940.45    125.31 o 
   4   2  13    28856.19    27553.72    553.40 o 
   6   2  13     3456.91     3423.21    152.79 o 
   8   2  13       17.55      -11.05     66.81 o 
  10   2  13    17736.07    19180.58    879.21 o 
  12   2  13      724.71     1644.56    231.49 o 
 -17   3  13     3975.18     3851.86    200.25 o 
 -15   3  13     7865.46     8469.76    435.38 o 
 -13   3  13     7448.73     7575.08    396.73 o 
 -11   3  13      568.81      528.12     67.23 o 
  -9   3  13    22471.80    23626.87    433.95 o 
  -7   3  13      272.22      151.44     63.11 o 
  -5   3  13    20162.76    21366.61    838.41 o 
  -3   3  13     9864.72    10036.47    419.58 o 
  -1   3  13     1020.61     1005.26     64.28 o 
   1   3  13    52414.42    49971.81   1957.24 o 
   3   3  13     1493.70     1441.97     88.44 o 
   5   3  13     4148.59     3950.15    274.32 o 
   7   3  13    22072.50    19436.19    509.63 o 
   9   3  13     5010.56     4717.52    242.59 o 
  11   3  13      362.88      249.66    129.21 o 
  13   3  13      212.58      256.51    177.38 o 
 -16   4  13      253.61      181.69     78.08 o 
 -14   4  13       50.48       44.28     62.55 o 
 -12   4  13    29893.05    29520.30   1364.46 o 
 -10   4  13     5952.84     6215.20    408.69 o 
  -8   4  13     4240.49     3831.79    182.05 o 
  -6   4  13     4009.99     4041.62    280.53 o 
  -4   4  13     4375.97     4079.70    185.08 o 
  -2   4  13    18080.42    20401.90    979.83 o 
   0   4  13     1961.76     1946.66     90.18 o 
   2   4  13       83.36      292.57    281.54 o 
   4   4  13    12038.88    11007.35    634.90 o 
   6   4  13      539.44      541.71    144.27 o 
   8   4  13      271.63      242.23     88.97 o 
  10   4  13     5524.15     4659.59    253.72 o 
  12   4  13      272.24      544.55    206.83 o 
 -15   5  13      212.90      237.26     85.76 o 
 -13   5  13      108.33      131.85     74.12 o 
 -11   5  13      332.81      396.30     86.23 o 
  -9   5  13     1297.99     1182.27    114.35 o 
  -7   5  13     2091.03     2270.46    104.90 o 
  -5   5  13      358.51      345.43     46.35 o 
  -3   5  13    11305.74    11261.03    617.75 o 
  -1   5  13     1096.18     1297.58     91.31 o 
   1   5  13     9102.76     9226.79    537.12 o 
   3   5  13     1829.71     1766.00     99.87 o 
   5   5  13       29.45      187.68    145.37 o 
   7   5  13     4922.32     4121.91    358.83 o 
   9   5  13     5582.66     5162.82    252.46 o 
  11   5  13      129.53       83.57    102.26 o 
 -14   6  13      544.67      478.07     96.88 o 
 -12   6  13      400.17      412.14     93.03 o 
 -10   6  13      349.05      299.70     81.84 o 
  -8   6  13      267.11      353.73     82.87 o 
  -6   6  13       63.34       25.04     44.45 o 
  -4   6  13     4077.85     3904.78    167.34 o 
  -2   6  13     1259.94     1230.09    212.70 o 
   0   6  13     3624.07     4269.15    371.80 o 
   2   6  13     2047.65     1805.40    220.74 o 
   4   6  13      699.25      638.06    161.38 o 
   6   6  13       59.19       -2.25     61.51 o 
   8   6  13       40.67       15.83     79.89 o 
 -11   7  13      494.18      710.27    193.40 o 
  -9   7  13     3279.36     3298.76    188.72 o 
  -7   7  13      708.69      913.82    272.89 o 
  -5   7  13     4079.99     3852.63    149.60 o 
  -3   7  13       57.46      -21.02     44.08 o 
  -1   7  13       39.19       58.82     40.24 o 
   1   7  13      438.46      613.78     76.68 o 
   3   7  13     2325.60     2332.29    172.60 o 
   5   7  13      143.37      120.34    117.58 o 
   7   7  13     2713.05     2387.72    390.84 o 
  -8   8  13       67.12      -35.70     93.48 o 
  -6   8  13     1226.30     1335.04    186.94 o 
  -4   8  13      431.34      366.00     67.76 o 
  -2   8  13     5175.57     4777.67    295.27 o 
   0   8  13      130.31       97.14     54.53 o 
   2   8  13      147.30      176.64     63.77 o 
   4   8  13     2962.69     2971.33    298.65 o 
 -18   0  14       37.59       -8.83     90.90 o 
 -16   0  14        0.23      -55.20     65.51 o 
 -14   0  14    19595.61    19963.58    782.42 o 
 -12   0  14     6549.46     6201.46    232.03 o 
 -10   0  14      253.09      200.94     57.28 o 
  -8   0  14    19510.71    19411.54    755.19 o 
  -6   0  14      331.19     1080.89    136.54 o 
  -4   0  14    27798.45    25225.99    966.07 o 
   0   0  14     8571.36     8595.76    261.83 o 
   2   0  14    89273.60    93763.18   2009.32 o 
   4   0  14     1173.11     1354.03    171.30 o 
   6   0  14    16364.07    18984.57    546.56 o 
   8   0  14     5327.03     5424.77    312.64 o 
  10   0  14      391.21      485.66    121.43 o 
  12   0  14     1614.09     1961.18    302.52 o 
 -17   1  14     1482.52     1336.08    121.10 o 
 -15   1  14      120.64       94.54     49.54 o 
 -13   1  14       46.96       13.17     40.36 o 
 -11   1  14    25935.64    27812.34    504.41 o 
  -9   1  14      394.40      439.73     51.80 o 
  -7   1  14     3034.75     3016.60    150.64 o 
  -5   1  14    33790.77    33213.30    855.16 o 
  -3   1  14    17233.62    16669.10   1122.48 o 
  -1   1  14    59958.56    56568.73   1879.12 o 
   1   1  14    11353.88    11350.85    426.93 o 
   3   1  14     1113.04     1129.23     84.70 o 
   5   1  14    14713.16    15440.74    326.06 o 
   7   1  14     1186.69     1664.62    111.08 o 
   9   1  14     1491.93     1678.98    117.34 o 
  11   1  14      775.52      874.34    120.94 o 
  13   1  14      129.89       12.78    113.84 o 
 -18   2  14       10.18      -31.65     89.80 o 
 -16   2  14      164.56       69.81     51.96 o 
 -14   2  14     2883.21     2829.57    125.36 o 
 -12   2  14      727.02      922.63     84.05 o 
 -10   2  14       24.65       -4.62     30.60 o 
  -8   2  14     5259.19     5776.36    276.76 o 
  -6   2  14     6698.63     7040.66    260.75 o 
  -4   2  14      189.61       77.71     55.79 o 
  -2   2  14      769.15      719.56     68.37 o 
   0   2  14      496.91      592.02     55.42 o 
   2   2  14    23883.04    23557.60   1299.32 o 
   4   2  14      849.45      897.65     80.57 o 
   6   2  14     1516.31     1843.26    122.91 o 
   8   2  14     1686.76     1714.25    135.01 o 
  10   2  14     1257.47     2045.95    198.65 o 
  12   2  14      828.79     1326.00    179.82 o 
 -17   3  14       10.73      -37.69     82.81 o 
 -15   3  14      546.18      652.32    104.52 o 
 -13   3  14     3909.45     4117.24    200.88 o 
 -11   3  14      688.95      739.16     74.51 o 
  -9   3  14     1017.62      999.85     67.03 o 
  -7   3  14     1995.36     2201.60    158.62 o 
  -5   3  14     3461.87     4231.03    422.49 o 
  -3   3  14        6.17       -3.84     22.21 o 
  -1   3  14        3.63       14.54     31.06 o 
   1   3  14      758.83      689.64     64.92 o 
   3   3  14      368.41      488.04     95.17 o 
   5   3  14     2411.20     1879.84    114.36 o 
   7   3  14      231.48      236.69     97.74 o 
   9   3  14       14.90      -67.44     83.20 o 
  11   3  14       45.94       12.74     98.09 o 
 -16   4  14       65.39       37.05     66.29 o 
 -14   4  14      994.58     1158.58    128.04 o 
 -12   4  14       81.29      155.30    105.07 o 
 -10   4  14      190.96      223.61     72.20 o 
  -8   4  14    18407.97    18673.85    713.24 o 
  -6   4  14     2045.89     1969.50    234.62 o 
  -4   4  14     9389.17     9565.56    914.73 o 
  -2   4  14      272.28      411.95     38.94 o 
   0   4  14     1256.61     1322.56     79.48 o 
   2   4  14    12104.18    10953.71    377.29 o 
   4   4  14     5137.06     4322.66    177.96 o 
   6   4  14     3479.42     2480.33    158.59 o 
   8   4  14      198.38      262.15    101.65 o 
  10   4  14      745.81      739.07    144.83 o 
 -15   5  14        2.39      -62.44     62.44 o 
 -13   5  14      213.51      172.69     76.87 o 
 -11   5  14     9955.63    10072.14    582.22 o 
  -9   5  14     2444.12     2265.74    177.20 o 
  -7   5  14     1485.77     1505.46    131.57 o 
  -5   5  14    12666.29    13392.43    448.74 o 
  -3   5  14      205.45       99.79     33.07 o 
  -1   5  14    27663.92    29884.93   2199.49 o 
   1   5  14      419.88      461.66     66.32 o 
   3   5  14       82.50       85.55     51.77 o 
   5   5  14     6920.17     5714.74    834.13 o 
   7   5  14      554.51      474.02    104.51 o 
   9   5  14     1886.01     1729.02    174.49 o 
 -14   6  14     3237.28     3464.48    201.72 o 
 -12   6  14     1111.19     1288.67    132.95 o 
 -10   6  14      648.61      585.67    161.56 o 
  -8   6  14     9054.54     9458.80    381.83 o 
  -6   6  14     1191.92     1075.73    186.04 o 
  -4   6  14     4822.61     4789.51    189.63 o 
  -2   6  14     1803.51     1791.28    156.86 o 
   0   6  14        2.60        5.40     39.45 o 
   2   6  14    28342.56    27357.66   2196.04 o 
   4   6  14     2866.84     2863.89    350.73 o 
   6   6  14      173.86       98.16     85.95 o 
   8   6  14     3287.59     2745.51    583.87 o 
 -11   7  14     7849.75     8288.14    348.15 o 
  -9   7  14      137.23      143.49     80.04 o 
  -7   7  14     5741.96     5762.86    252.93 o 
  -5   7  14      171.41      191.82     70.94 o 
  -3   7  14       10.91      -50.55     50.55 o 
  -1   7  14    13263.48    14650.65   1087.90 o 
   1   7  14      900.26     1222.43     97.06 o 
   3   7  14      264.48      337.11     92.06 o 
   5   7  14     1395.42     1480.66    175.53 o 
  -8   8  14        7.36      -74.34     74.34 o 
  -6   8  14       22.33       22.45     93.85 o 
  -4   8  14      644.13      484.41     93.09 o 
  -2   8  14       53.10       19.66     42.01 o 
   0   8  14        1.58      -15.75     51.30 o 
   2   8  14     2102.54     2323.63    164.00 o 
 -17   1  15      759.39      654.38    128.99 o 
 -15   1  15      324.27      189.98     56.86 o 
 -13   1  15     8449.14     8952.15    250.75 o 
 -11   1  15       42.89       14.07     35.45 o 
  -9   1  15    11243.68    11652.29    255.66 o 
  -7   1  15      111.94       75.66     52.18 o 
  -5   1  15        0.36      141.99    104.89 o 
  -3   1  15    11623.54    11268.66   1208.23 o 
  -1   1  15       36.29       59.94     62.00 o 
   1   1  15      201.34      262.29     50.93 o 
   3   1  15     7934.41     8201.49    205.99 o 
   5   1  15        2.85      -10.06     50.04 o 
   7   1  15      159.88       96.53     58.18 o 
   9   1  15     2565.34     2475.95    130.86 o 
  11   1  15       73.77       45.27     77.34 o 
 -18   2  15        9.91      -57.78     91.27 o 
 -16   2  15     3611.04     3913.91    158.47 o 
 -14   2  15     1198.44      980.89    117.60 o 
 -12   2  15      184.21       71.04     46.13 o 
 -10   2  15     9815.09    10065.85    229.96 o 
  -8   2  15      358.06      348.99    115.19 o 
  -6   2  15    15386.10    16219.14    861.00 o 
  -4   2  15     8531.27     8729.49    683.98 o 
  -2   2  15     1898.93     2163.18    855.29 o 
   0   2  15    38772.54    37884.35   2653.45 o 
   2   2  15     7279.21     7538.52    256.80 o 
   4   2  15     2935.13     2954.80    121.80 o 
   6   2  15    17567.40    17295.92    363.72 o 
   8   2  15      455.63      728.31    113.81 o 
  10   2  15     1236.11     1417.57    175.48 o 
  12   2  15       50.62       89.84     82.33 o 
 -17   3  15        5.15      -11.83     66.60 o 
 -15   3  15      120.96      151.24     73.65 o 
 -13   3  15    27263.33    29058.45   1086.60 o 
 -11   3  15     5336.27     5217.11    227.23 o 
  -9   3  15    16021.38    16421.23    332.85 o 
  -7   3  15     1424.62     1492.11    117.31 o 
  -5   3  15       57.14       57.94     56.47 o 
  -3   3  15    24503.03    26403.35   3381.61 o 
  -1   3  15       31.94       37.89     33.87 o 
   1   3  15      482.84      433.25     55.67 o 
   3   3  15    28982.66    26847.83   1450.36 o 
   5   3  15      717.16      803.19     92.34 o 
   7   3  15      851.68     1034.82    181.25 o 
   9   3  15     3722.90     3245.17    328.65 o 
  11   3  15       58.50       49.07    138.93 o 
 -16   4  15     3952.68     4035.21    213.43 o 
 -14   4  15     1129.17     1223.74    133.75 o 
 -12   4  15      379.04      340.67     86.67 o 
 -10   4  15    12484.36    12927.07   1077.95 o 
  -8   4  15      550.47      753.59    103.70 o 
  -6   4  15    19495.02    19877.78   2157.00 o 
  -4   4  15     1156.45     1223.87    131.90 o 
  -2   4  15      589.93      755.68     78.61 o 
   0   4  15    35858.85    35299.98   1657.17 o 
   2   4  15     1705.57     1673.33     96.50 o 
   4   4  15     1709.53     1640.92    102.08 o 
   6   4  15      842.25      868.48    122.01 o 
   8   4  15      710.00      794.07    197.45 o 
  10   4  15      558.40      692.85    137.71 o 
 -15   5  15      494.53      481.05    103.12 o 
 -13   5  15     1776.28     1767.16    142.42 o 
 -11   5  15      682.54      935.83    140.59 o 
  -9   5  15       16.17      -32.61     53.74 o 
  -7   5  15     3614.33     3544.86    217.71 o 
  -5   5  15     2630.05     2398.97    410.90 o 
  -3   5  15      996.47     1079.77    136.54 o 
  -1   5  15     3993.06     3813.94    416.15 o 
   1   5  15     4354.14     3926.52    249.58 o 
   3   5  15     7825.41     7141.11    440.82 o 
   5   5  15       17.09      -48.06     63.31 o 
   7   5  15      946.20     1229.17    147.41 o 
   9   5  15      532.77      625.60    160.83 o 
 -12   6  15      589.76      777.13    117.31 o 
 -10   6  15     1348.41     1438.71    144.01 o 
  -8   6  15      122.87      132.06     72.42 o 
  -6   6  15       11.01      -29.02     49.35 o 
  -4   6  15       84.40       37.43     58.94 o 
  -2   6  15        1.15      -28.04     39.89 o 
   0   6  15     2769.20     2996.99    241.54 o 
   2   6  15     1307.69     1440.19    116.72 o 
   4   6  15     2034.15     1868.53    140.29 o 
   6   6  15     2852.98     2257.26    164.87 o 
 -11   7  15      216.67      254.23     89.48 o 
  -9   7  15     1080.59      930.35    240.51 o 
  -7   7  15      755.58      806.13    127.89 o 
  -5   7  15       50.96       74.08     62.44 o 
  -3   7  15     1136.70     1135.73    182.17 o 
  -1   7  15      585.36      581.94     90.37 o 
   1   7  15      365.77      402.11     91.87 o 
   3   7  15     3817.68     3774.08    391.05 o 
   5   7  15      885.45      978.47    226.70 o 
  -6   8  15     5975.90     6128.37    392.32 o 
  -4   8  15       10.50      -38.64     89.06 o 
  -2   8  15       52.79      -55.94     80.23 o 
   0   8  15     2012.56     2583.87    139.01 o 
 -18   0  16     3511.41     3594.48    280.80 o 
 -16   0  16      351.63      400.04    118.50 o 
 -14   0  16      113.60       19.14     75.45 o 
 -12   0  16    35663.47    35681.92    901.68 o 
 -10   0  16     3935.89     3925.60    183.65 o 
  -8   0  16    43633.09    44316.25   1568.16 o 
  -6   0  16      198.49       78.02     82.07 o 
  -4   0  16     2384.60     2670.36    228.54 o 
  -2   0  16    54097.02    53433.00   1887.24 o 
   0   0  16       14.10       28.71     96.79 o 
   2   0  16     3040.30     3018.83    162.42 o 
   4   0  16     5514.71     5591.82    237.41 o 
   6   0  16     3641.69     4251.64    302.70 o 
   8   0  16     1850.68     2002.08    170.58 o 
  10   0  16     3337.29     3384.83    394.36 o 
  12   0  16      296.95      770.28    198.37 o 
 -17   1  16     2091.15     2016.94    146.12 o 
 -15   1  16     4776.95     4987.74    194.37 o 
 -13   1  16     2986.04     2957.75    134.63 o 
 -11   1  16       55.41      -10.45     35.61 o 
  -9   1  16    14834.40    15209.43    370.12 o 
  -7   1  16     2238.93     2552.67    151.14 o 
  -5   1  16    40451.04    40392.29   1831.30 o 
  -3   1  16      133.65      145.79    108.93 o 
  -1   1  16     1693.14     1504.90    138.41 o 
   1   1  16    62041.80    62526.98   2222.86 o 
   3   1  16       20.39       60.53     61.62 o 
   5   1  16     7529.51     7772.12    212.22 o 
   7   1  16     2202.95     2289.29    125.57 o 
   9   1  16      614.20      966.44    104.14 o 
  11   1  16     2571.06     3053.85    178.54 o 
 -16   2  16      248.58      350.21     89.11 o 
 -14   2  16        0.52       14.27     46.50 o 
 -12   2  16     9239.71     9449.78    263.90 o 
 -10   2  16      177.32      115.47     43.14 o 
  -8   2  16    10440.76    10523.79    353.59 o 
  -6   2  16       22.08       11.08     54.78 o 
  -4   2  16      787.56      824.99    111.33 o 
  -2   2  16    13382.80    12602.62   1847.31 o 
   0   2  16     2614.85     2907.82    428.75 o 
   2   2  16      321.91      340.83     60.26 o 
   4   2  16     3324.06     3506.30    134.95 o 
   6   2  16        0.54       20.43     54.79 o 
   8   2  16      450.05      581.66     84.29 o 
  10   2  16      965.27     1080.71    129.55 o 
 -17   3  16      298.60      382.54     95.89 o 
 -15   3  16       94.78       80.39     65.31 o 
 -13   3  16      824.74     1064.86    177.57 o 
 -11   3  16        1.64      -15.27     55.77 o 
  -9   3  16     2367.82     2265.60     98.84 o 
  -7   3  16     4605.51     4745.99    506.04 o 
  -5   3  16       53.42       69.58     67.10 o 
  -3   3  16       95.87       88.30     67.72 o 
  -1   3  16      907.20      980.25    238.48 o 
   1   3  16      408.51      438.04    104.67 o 
   3   3  16        7.79        3.12     44.96 o 
   5   3  16        7.74       17.89     51.87 o 
   7   3  16       41.97      -29.31     73.12 o 
   9   3  16      517.39      588.82    140.03 o 
 -16   4  16      195.36      171.83     82.74 o 
 -14   4  16      503.56      806.21    143.53 o 
 -12   4  16     1022.90     1054.11    125.55 o 
 -10   4  16       13.40       -2.24     61.00 o 
  -8   4  16     4264.90     4019.06    168.42 o 
  -6   4  16      315.23      332.34     88.71 o 
  -4   4  16     4020.25     4473.68    661.16 o 
  -2   4  16    12948.98    12342.09   1236.94 o 
   0   4  16        3.19       15.56     52.01 o 
   2   4  16     2730.82     2547.58    205.36 o 
   4   4  16      536.49      353.37     78.49 o 
   6   4  16      234.00      154.90     87.24 o 
   8   4  16      208.61      115.93     93.26 o 
  10   4  16     1935.93     1752.46    192.42 o 
 -13   5  16      313.34      317.77    107.10 o 
 -11   5  16      807.48      698.43    110.42 o 
  -9   5  16     3119.31     3115.50    189.35 o 
  -7   5  16      546.10      460.00     93.84 o 
  -5   5  16    21112.22    21002.25   2667.64 o 
  -3   5  16      338.58      255.71     81.57 o 
  -1   5  16      326.54      253.53     80.87 o 
   1   5  16    13793.18    13325.50    812.54 o 
   3   5  16       91.02      -21.70     52.88 o 
   5   5  16     3101.15     2593.71    259.83 o 
   7   5  16     2129.87     1848.89    244.00 o 
 -12   6  16     5982.57     6565.65    291.17 o 
 -10   6  16     1494.36     1412.89    131.55 o 
  -8   6  16     2976.64     2751.90    173.95 o 
  -6   6  16      796.32      668.91    108.15 o 
  -4   6  16       17.58        7.29     58.38 o 
  -2   6  16    15588.59    14395.01    456.56 o 
   0   6  16      893.03      869.63    341.34 o 
   2   6  16      336.54      196.75     60.62 o 
   4   6  16     7507.11     7139.68    811.68 o 
   6   6  16       51.63      -28.29     77.37 o 
  -9   7  16        5.42       23.04     69.42 o 
  -7   7  16      674.83      647.00    106.42 o 
  -5   7  16     3142.44     3092.57    187.99 o 
  -3   7  16       76.25       41.09     59.15 o 
  -1   7  16       49.00      -47.48     78.76 o 
   1   7  16     4654.23     5550.94    337.11 o 
   3   7  16      136.61      160.61     90.90 o 
  -4   8  16      525.80      394.52    139.11 o 
  -2   8  16      113.69        3.68     84.65 o 
 -17   1  17     2097.49     2190.07    173.89 o 
 -15   1  17       55.35       84.56     53.55 o 
 -13   1  17      725.03      728.44     81.45 o 
 -11   1  17      807.08      786.31     82.29 o 
  -9   1  17     1781.63     1807.04    132.44 o 
  -7   1  17     9028.38     8815.99    395.81 o 
  -5   1  17     5828.95     5851.17    400.96 o 
  -3   1  17        1.88       -3.13     58.55 o 
  -1   1  17     9521.37     9159.65    776.54 o 
   1   1  17       88.46      330.12    145.37 o 
   3   1  17     1181.10     1518.30    110.12 o 
   5   1  17      802.36      832.95     88.84 o 
   7   1  17      448.86      435.08     79.89 o 
   9   1  17     1038.54     1005.26    136.41 o 
  11   1  17      580.04      511.24    109.63 o 
 -16   2  17      446.14      593.36    107.55 o 
 -14   2  17     4098.61     4259.89    168.65 o 
 -12   2  17       32.14      -10.98     44.95 o 
 -10   2  17     5282.69     5252.72    158.30 o 
  -8   2  17     7141.05     7021.17    277.25 o 
  -6   2  17       65.24       87.29     63.24 o 
  -4   2  17    18195.32    18016.65   2293.35 o 
  -2   2  17       71.38      203.37     82.07 o 
   0   2  17     1525.11     1433.11    161.36 o 
   2   2  17    40468.71    41848.27   1715.38 o 
   4   2  17        2.18      240.74    209.94 o 
   6   2  17     9745.92    10203.95    303.21 o 
   8   2  17      544.49      746.53    111.30 o 
  10   2  17     1644.62     1558.45    152.36 o 
 -15   3  17      340.29      289.85     85.30 o 
 -13   3  17      567.88      434.07     94.21 o 
 -11   3  17     5452.88     5821.27    333.25 o 
  -9   3  17     3557.11     3460.21    125.92 o 
  -7   3  17    31176.86    32918.68   1703.59 o 
  -5   3  17     5297.97     5898.51    881.42 o 
  -3   3  17     2084.66     1580.82    296.08 o 
  -1   3  17    32463.62    32039.55   4072.58 o 
   1   3  17     1621.23     1503.46    207.93 o 
   3   3  17      733.24      780.41     83.35 o 
   5   3  17     4414.35     3959.07    229.70 o 
   7   3  17     2504.15     2319.53    155.21 o 
   9   3  17     5088.51     5029.51    217.71 o 
 -14   4  17     2625.58     2875.86    240.69 o 
 -12   4  17       30.35        0.43     66.76 o 
 -10   4  17     7863.81     7193.75    294.16 o 
  -8   4  17       88.92       13.73     51.53 o 
  -6   4  17     2013.12     2258.81    276.39 o 
  -4   4  17    11818.64    12910.39   1883.93 o 
  -2   4  17      570.10      644.16    110.57 o 
   0   4  17       21.70       35.57     94.40 o 
   2   4  17    15574.10    15380.07    956.82 o 
   4   4  17       64.06      -43.97     54.29 o 
   6   4  17     5887.93     5749.36    251.53 o 
   8   4  17      334.89      243.65    264.61 o 
 -13   5  17      211.13      197.18     87.91 o 
 -11   5  17     3537.92     3710.93    210.08 o 
  -9   5  17      156.70       66.49     78.39 o 
  -7   5  17     7594.40     7475.35    427.65 o 
  -5   5  17      388.86      383.02    145.19 o 
  -3   5  17       43.02       -2.76     63.71 o 
  -1   5  17     9916.94     8776.42    510.64 o 
   1   5  17     8129.30     6696.97    410.72 o 
   3   5  17      376.45      347.15    190.64 o 
   5   5  17      167.80       18.37     73.39 o 
   7   5  17        6.07      -68.95     69.66 o 
 -12   6  17     1787.56     1620.20    149.08 o 
 -10   6  17        5.88      -37.06     61.04 o 
  -8   6  17     2691.89     2491.58    170.32 o 
  -6   6  17     1464.36     1433.43    196.16 o 
  -4   6  17       51.91       15.97     64.44 o 
  -2   6  17      159.19       98.34     66.99 o 
   0   6  17       61.10       37.17     86.49 o 
   2   6  17        2.42      -99.74    108.57 o 
   4   6  17        1.04      -67.33     67.33 o 
  -9   7  17       11.30       15.09     69.48 o 
  -7   7  17       33.71       24.04     68.40 o 
  -5   7  17     1203.69     1165.25    139.12 o 
  -3   7  17      659.77      530.93     97.07 o 
  -1   7  17     3816.38     3169.77    270.87 o 
 -16   0  18     3428.48     3661.46    284.12 o 
 -14   0  18       11.04      -21.03     52.04 o 
 -12   0  18     3428.20     3047.75    170.58 o 
 -10   0  18      335.39      395.54     82.76 o 
  -8   0  18    15083.44    15476.61    681.58 o 
  -6   0  18    76465.13    72477.62   2490.80 o 
  -4   0  18      195.70      405.20    133.59 o 
  -2   0  18     6723.42     6413.59    395.63 o 
   0   0  18    12859.43    13720.76    655.82 o 
   2   0  18        3.90      -92.37     92.37 o 
   4   0  18     5317.81     5367.29    380.91 o 
   6   0  18     4656.58     4795.65    236.37 o 
   8   0  18      241.14      394.31    168.93 o 
  10   0  18      701.13      629.42    139.09 o 
 -17   1  18       62.67      106.58    146.84 o 
 -15   1  18      367.51      304.32     70.03 o 
 -13   1  18     7389.33     7812.80    242.02 o 
 -11   1  18      466.66      501.63     62.20 o 
  -9   1  18    20208.55    19973.61    582.01 o 
  -7   1  18     1603.83     1338.70    128.40 o 
  -5   1  18     2276.27     2329.90    248.97 o 
  -3   1  18    19289.16    20116.90   1695.31 o 
  -1   1  18      224.40      194.74     88.59 o 
   1   1  18       56.23      -28.40     74.08 o 
   3   1  18     7128.65     7186.80    965.70 o 
   5   1  18     2966.22     2827.44    129.50 o 
   7   1  18     5336.41     5950.79    196.84 o 
   9   1  18      682.28      715.63    135.67 o 
 -16   2  18      311.39      411.82    165.25 o 
 -14   2  18        0.89       -0.57     49.11 o 
 -12   2  18      117.71       20.51     48.68 o 
 -10   2  18      999.39      914.89     88.18 o 
  -8   2  18        5.80       37.27     63.94 o 
  -6   2  18     8846.13     9400.56    900.19 o 
  -4   2  18      491.99     1075.01    477.31 o 
  -2   2  18        0.39       -3.92     66.29 o 
   0   2  18    10795.48    10362.02   1346.61 o 
   2   2  18      705.29      759.24    204.99 o 
   4   2  18     4675.15     5224.87    215.21 o 
   6   2  18      510.06      658.90     88.46 o 
   8   2  18      364.47      502.94     99.32 o 
  10   2  18      592.05      626.01    175.55 o 
 -15   3  18      749.20      856.99    123.08 o 
 -13   3  18      189.01      197.86     77.01 o 
 -11   3  18        1.36      -51.29     51.29 o 
  -9   3  18      404.99      323.00     72.80 o 
  -7   3  18        2.09       62.35     72.14 o 
  -5   3  18     2651.50     2628.88    283.93 o 
  -3   3  18      378.43      285.03     93.34 o 
  -1   3  18      210.01      316.16    330.12 o 
   1   3  18      167.75      176.19     85.76 o 
   3   3  18       14.18      -56.54     71.95 o 
   5   3  18        0.58      -25.84     51.66 o 
   7   3  18      443.74      618.99    103.66 o 
   9   3  18        3.22      -12.98     77.23 o 
 -14   4  18      104.36       17.08     70.77 o 
 -12   4  18     1873.87     1854.78    148.99 o 
 -10   4  18        2.99      -58.58     58.58 o 
  -8   4  18     1341.68     1493.17    233.13 o 
  -6   4  18     5195.17     5480.88    808.19 o 
  -4   4  18      771.46      700.92    245.84 o 
  -2   4  18      762.52      776.87    246.03 o 
   0   4  18       88.55       13.45     68.35 o 
   2   4  18     2289.18     1908.62    159.87 o 
   4   4  18        2.07      -55.89     72.15 o 
   6   4  18     1958.92     1579.69    148.28 o 
   8   4  18      159.81      164.62     99.91 o 
 -13   5  18     2860.22     3284.17    385.53 o 
 -11   5  18      320.68      450.79    102.05 o 
  -9   5  18     7756.70     7942.91    324.85 o 
  -7   5  18      131.88       -6.26     84.28 o 
  -5   5  18      962.72     1190.90    143.40 o 
  -3   5  18     6098.81     5709.23    823.83 o 
  -1   5  18     2302.28     1688.60    146.25 o 
   1   5  18      585.02      502.49    107.60 o 
   3   5  18     2136.81     1708.34    250.99 o 
   5   5  18      210.27      191.00    174.81 o 
 -10   6  18     1185.92     1313.62    211.41 o 
  -8   6  18     2457.46     2364.37    319.08 o 
  -6   6  18    15626.49    15220.46    716.55 o 
  -4   6  18      220.41      191.23    109.49 o 
  -2   6  18       39.41       45.26     64.91 o 
   0   6  18     5659.07     4740.86    232.28 o 
  -7   7  18      298.22      219.75     90.45 o 
  -5   7  18       29.40      -88.33     88.33 o 
  -3   7  18     2756.30     2304.27    161.67 o 
  -1   7  18       13.20        5.83     57.04 o 
 -15   1  19        1.77      -13.52     49.41 o 
 -13   1  19      715.79      679.99    109.77 o 
 -11   1  19     3929.25     3698.38    136.34 o 
  -9   1  19        1.25       27.38     64.45 o 
  -7   1  19       25.31       15.69     69.85 o 
  -5   1  19     3321.44     3148.09    198.92 o 
  -3   1  19      930.59     1273.92    146.55 o 
  -1   1  19      241.80      122.02     88.22 o 
   1   1  19     3818.83     3788.13    343.02 o 
   3   1  19      512.31      497.08    119.30 o 
   5   1  19     2230.09     2305.49    189.49 o 
   7   1  19       38.64       99.64     75.45 o 
   9   1  19        3.50       78.37     80.64 o 
 -16   2  19     1713.64     1746.62    155.21 o 
 -14   2  19     2867.61     2800.57    141.83 o 
 -12   2  19     5932.36     6184.67    212.95 o 
 -10   2  19        8.53       46.72     43.66 o 
  -8   2  19    19586.13    18628.98    803.95 o 
  -6   2  19      303.98      343.22     95.52 o 
  -4   2  19     2168.81     2355.61    317.79 o 
  -2   2  19    29165.07    29276.42   4661.42 o 
   0   2  19        8.96        7.90     70.05 o 
   2   2  19     3767.16     3886.13    507.71 o 
   4   2  19       31.07      -59.62     79.59 o 
   6   2  19     5658.74     5206.10    284.21 o 
   8   2  19     7193.15     8244.28    387.17 o 
 -15   3  19      106.67       91.78     79.88 o 
 -13   3  19      114.78      109.56     76.02 o 
 -11   3  19     2973.83     2683.08    173.69 o 
  -9   3  19      350.60      346.56    109.49 o 
  -7   3  19     4802.48     5481.50    536.77 o 
  -5   3  19    28925.78    30604.38   3558.08 o 
  -3   3  19      101.92      135.06     82.68 o 
  -1   3  19      101.03       21.29    115.01 o 
   1   3  19     8167.40     7500.99    957.42 o 
   3   3  19     1049.23     1047.54    471.24 o 
   5   3  19    11993.46    12465.81    467.56 o 
   7   3  19       18.22       -0.46    114.93 o 
 -14   4  19     2100.31     1955.33    160.92 o 
 -12   4  19     1455.67     1373.22    150.17 o 
 -10   4  19      478.91      573.53    109.66 o 
  -8   4  19    14575.38    17390.71    778.01 o 
  -6   4  19      306.13      247.79    149.23 o 
  -4   4  19      114.58       23.66     70.05 o 
  -2   4  19     4112.40     3734.66    414.23 o 
   0   4  19       30.36       55.37     81.35 o 
   2   4  19     1586.90     1807.23    173.80 o 
   4   4  19      314.92      226.38    115.01 o 
   6   4  19      940.60      689.31    184.38 o 
 -13   5  19       98.38      123.85     83.73 o 
 -11   5  19       15.12        0.27     66.36 o 
  -9   5  19      508.68      601.10    114.58 o 
  -7   5  19     2402.32     2024.11    223.76 o 
  -5   5  19     4606.51     5149.46    585.90 o 
  -3   5  19      454.02      289.01     99.64 o 
  -1   5  19      155.82       54.90     72.94 o 
   1   5  19     2145.85     1856.35    157.85 o 
   3   5  19       65.14      -50.55     67.83 o 
 -10   6  19      215.22      206.62     91.59 o 
  -8   6  19     1000.72     1100.44    234.06 o 
  -6   6  19      988.26      878.48    193.95 o 
  -4   6  19     1183.49     1166.85    145.40 o 
  -2   6  19     3040.14     2541.39    179.04 o 
   0   6  19       27.38       33.63     69.21 o 
   2   6  19       75.06      -12.88     84.65 o 
  -5   7  19     1639.66     1357.61    229.65 o 
  -3   7  19      180.32      106.70     75.17 o 
 -16   0  20     2318.50     2128.99    231.49 o 
 -14   0  20      175.85      191.02     74.15 o 
 -12   0  20     5520.74     5663.92    249.07 o 
 -10   0  20    15299.30    14417.43    665.76 o 
  -8   0  20      938.76      979.69    181.44 o 
  -6   0  20       96.72       54.10     89.80 o 
  -4   0  20     2927.38     3160.94    279.33 o 
  -2   0  20    20617.90    22311.22    954.66 o 
   0   0  20     2604.87     2240.14    244.37 o 
   2   0  20    10516.95    10962.03    596.20 o 
   4   0  20      282.44      191.74    145.37 o 
   6   0  20     9533.99    10766.61    621.23 o 
   8   0  20        1.65       33.12    152.36 o 
 -15   1  20     1110.84     1112.84    107.31 o 
 -13   1  20     3333.38     3357.83    155.00 o 
 -11   1  20      822.25      958.72     83.71 o 
  -9   1  20     5924.85     6529.89    280.22 o 
  -7   1  20    24167.41    23642.54    766.42 o 
  -5   1  20     2175.47     2139.76    161.47 o 
  -3   1  20     5798.58     5870.73    440.16 o 
  -1   1  20     4704.58     4955.78    258.33 o 
   1   1  20       81.03      107.66     83.10 o 
   3   1  20     4608.35     4929.62    337.48 o 
   5   1  20      272.72      306.94    114.75 o 
   7   1  20     2464.54     2360.84    203.49 o 
 -14   2  20      460.98      420.80     98.16 o 
 -12   2  20      458.46      495.83     78.00 o 
 -10   2  20     4392.27     4009.60    144.96 o 
  -8   2  20     2161.32     2156.14    188.61 o 
  -6   2  20      952.61     1196.11    182.34 o 
  -4   2  20     2592.07     2493.90    286.14 o 
  -2   2  20      557.38      976.35    342.06 o 
   0   2  20      443.25      508.90    116.94 o 
   2   2  20     1212.04     1472.38    252.63 o 
   4   2  20      443.11      294.46    116.44 o 
   6   2  20     4160.92     4939.89    286.18 o 
   8   2  20       47.01       85.38    171.13 o 
 -15   3  20      396.35      477.12    108.72 o 
 -13   3  20       46.35       30.95     71.47 o 
 -11   3  20       10.21       34.66     67.74 o 
  -9   3  20      121.47      135.09     75.08 o 
  -7   3  20       57.52       57.35     76.64 o 
  -5   3  20      106.02      105.49     83.72 o 
  -3   3  20      183.02      224.36    110.41 o 
  -1   3  20      116.94       67.64     83.14 o 
   1   3  20      991.06      855.72    141.48 o 
   3   3  20      120.37       -6.63     82.01 o 
   5   3  20        2.50       -4.53     95.58 o 
   7   3  20      319.96      401.52    192.48 o 
 -12   4  20     3308.00     3178.12    202.56 o 
 -10   4  20     4543.59     4350.37    402.99 o 
  -8   4  20     1582.90     1940.03    284.67 o 
  -6   4  20      238.10      196.52     89.47 o 
  -4   4  20      664.97      490.28    143.16 o 
  -2   4  20     3741.66     3647.43    813.72 o 
   0   4  20      651.91      377.78    188.80 o 
   2   4  20     3553.43     2991.33    248.42 o 
   4   4  20      228.43       64.03     97.86 o 
   6   4  20      270.21      174.07    136.17 o 
 -11   5  20      144.65      128.47     84.53 o 
  -9   5  20     1223.17     1215.89    148.23 o 
  -7   5  20     6697.67     6441.56    420.65 o 
  -5   5  20     1681.84     1820.61    412.56 o 
  -3   5  20     1032.22     1029.40    179.23 o 
  -1   5  20     2999.49     2653.80    190.83 o 
   1   5  20      789.39      775.19    147.95 o 
   3   5  20     1237.13     1111.44    210.14 o 
  -8   6  20        8.22      -52.43     66.80 o 
  -6   6  20      600.80      644.41    170.03 o 
  -4   6  20     6457.85     6058.24    306.01 o 
  -2   6  20      540.29      481.31    111.36 o 
   0   6  20     1448.18     1312.97    170.75 o 
 -15   1  21     1293.14     1344.05    115.07 o 
 -13   1  21      733.54      904.63    125.95 o 
 -11   1  21       65.26       74.61     46.29 o 
  -9   1  21     2575.25     2217.62    163.67 o 
  -7   1  21       84.77       67.33     78.27 o 
  -5   1  21        4.29       41.93     76.11 o 
  -3   1  21     1582.22     1627.87    164.23 o 
  -1   1  21      732.45      753.05    152.91 o 
   1   1  21      599.63      451.33    130.47 o 
   3   1  21      588.11      380.00    115.60 o 
   5   1  21      249.76      284.83    122.72 o 
   7   1  21      416.49      358.72    129.39 o 
 -14   2  21      183.37      216.21     86.65 o 
 -12   2  21     1079.49     1011.48    123.38 o 
 -10   2  21      469.51      574.05    112.13 o 
  -8   2  21     5935.34     6577.25    389.92 o 
  -6   2  21    18036.60    18970.83   2607.83 o 
  -4   2  21      595.37      642.55    256.70 o 
  -2   2  21     1907.45     1886.01    485.43 o 
   0   2  21      156.11       61.87     83.05 o 
   2   2  21     7385.79     7295.49    474.20 o 
   4   2  21     5870.26     5994.44    583.69 o 
   6   2  21       70.70       15.96    104.08 o 
 -13   3  21     1354.73     1600.60    166.48 o 
 -11   3  21      185.37      431.57    288.35 o 
  -9   3  21    11652.51    12016.02    784.82 o 
  -7   3  21      107.19        6.19     76.08 o 
  -5   3  21       28.24       46.94     74.61 o 
  -3   3  21     2116.45     2118.34    444.39 o 
  -1   3  21     7026.96     7126.91   1275.58 o 
   1   3  21     4443.99     4075.11    739.57 o 
   3   3  21      304.70      158.47    107.46 o 
   5   3  21     1771.55     1245.44    177.37 o 
 -12   4  21     2572.91     2752.03    193.05 o 
 -10   4  21      543.40      745.27    122.56 o 
  -8   4  21      948.02     1299.38    432.96 o 
  -6   4  21     6985.99     7017.55   1157.07 o 
  -4   4  21     2334.55     2238.82    421.76 o 
  -2   4  21     4783.26     4442.43    438.14 o 
   0   4  21     1798.65     1602.21    453.57 o 
   2   4  21      248.04       84.84     95.86 o 
   4   4  21     3032.25     2570.65    204.38 o 
 -11   5  21      186.19      181.14     97.35 o 
  -9   5  21     3189.43     3293.99    210.21 o 
  -7   5  21      976.79      921.91    209.41 o 
  -5   5  21        0.38      -69.53     69.53 o 
  -3   5  21      240.35      188.05    102.47 o 
  -1   5  21       44.24       50.98     86.13 o 
   1   5  21      351.47      427.11    116.90 o 
  -6   6  21        1.48       15.09    110.78 o 
  -4   6  21       42.06       69.99     87.68 o 
  -2   6  21      514.32      657.38    134.15 o 
 -14   0  22     9907.84     9533.12    361.79 o 
 -12   0  22     1536.42     1739.08    148.46 o 
 -10   0  22       73.72      -46.74     87.96 o 
  -8   0  22     7895.79     7633.60    458.56 o 
  -6   0  22      664.23      895.78    187.69 o 
  -4   0  22     1758.49     1592.04    253.94 o 
  -2   0  22     3855.55     3867.96    329.38 o 
   0   0  22     1141.13     1592.78    253.94 o 
   2   0  22     1614.49     1481.27    256.15 o 
   4   0  22      184.03      206.83    164.87 o 
   6   0  22     2313.31     1919.59    269.03 o 
 -13   1  22      927.17     1028.62    114.50 o 
 -11   1  22     4239.89     4252.82    159.10 o 
  -9   1  22      619.73      715.44    118.80 o 
  -7   1  22     1038.12     1409.83    166.70 o 
  -5   1  22     7032.90     6960.57    337.48 o 
  -3   1  22     5093.95     5424.38    594.36 o 
  -1   1  22     4864.03     5308.09    488.37 o 
   1   1  22     2047.18     2283.63    205.73 o 
   3   1  22     2448.11     2339.92    199.78 o 
   5   1  22     7449.10     8282.55    386.46 o 
 -14   2  22     1437.08     1426.79    151.49 o 
 -12   2  22      678.76      580.78     86.17 o 
 -10   2  22      151.47      230.47     94.68 o 
  -8   2  22     3748.01     3511.16    275.49 o 
  -6   2  22      279.26      363.63    105.18 o 
  -4   2  22     1529.79     1620.21    309.88 o 
  -2   2  22       71.85       47.79     86.03 o 
   0   2  22      978.44     1248.11    196.32 o 
   2   2  22     1297.69     1479.30    179.88 o 
   4   2  22      139.44       90.65    112.10 o 
 -13   3  22      315.81      438.18    108.94 o 
 -11   3  22      408.14      356.57     98.50 o 
  -9   3  22        2.56      -14.10     70.09 o 
  -7   3  22       63.37       40.68     78.23 o 
  -5   3  22      178.47      116.79     94.21 o 
  -3   3  22      229.32      194.43     99.73 o 
  -1   3  22      158.79      225.22    185.49 o 
   1   3  22       11.87      -22.19     76.88 o 
   3   3  22      174.08      142.07    111.53 o 
 -12   4  22      117.83       38.76     83.20 o 
 -10   4  22       82.61       66.73     99.55 o 
  -8   4  22       97.82      -66.45     71.70 o 
  -6   4  22     2753.11     2891.65    262.77 o 
  -4   4  22       54.38      -23.81     77.22 o 
  -2   4  22     1703.28     1641.49    380.70 o 
   0   4  22      170.11       29.97     93.06 o 
   2   4  22        9.00      -32.36     89.92 o 
  -9   5  22     1198.51     1036.27    143.48 o 
  -7   5  22      239.97      146.84    123.29 o 
  -5   5  22     1294.14     1360.74    253.37 o 
  -3   5  22     1088.80      992.73    183.09 o 
  -1   5  22      748.94      481.96    124.76 o 
   1   5  22     1111.04      698.91    179.23 o 
 -13   1  23      649.48      521.65     87.90 o 
 -11   1  23      614.92      692.31     81.78 o 
  -9   1  23      126.47      124.76     86.12 o 
  -7   1  23     1083.17     1133.37    250.98 o 
  -5   1  23     5726.45     5893.74    425.44 o 
  -3   1  23     3639.91     3818.79    448.83 o 
  -1   1  23      261.66      221.15    107.88 o 
   1   1  23      291.84      298.25    121.00 o 
   3   1  23      265.90      208.07    118.82 o 
   5   1  23      120.10       10.74    103.54 o 
 -12   2  23     1113.98     1393.02    158.82 o 
 -10   2  23     8602.11     8531.95    354.63 o 
  -8   2  23      300.96      418.84    186.96 o 
  -6   2  23      827.47      680.93    204.99 o 
  -4   2  23        2.36      -43.07     84.65 o 
  -2   2  23    12353.04    13188.26   2102.35 o 
   0   2  23     8705.96     9893.56   1565.58 o 
   2   2  23      593.20      580.14    257.62 o 
   4   2  23      281.23      100.37    105.73 o 
 -11   3  23     1673.41     1721.98    158.32 o 
  -9   3  23      354.54      570.15    124.14 o 
  -7   3  23     6273.78     6072.84   1005.45 o 
  -5   3  23     4900.48     5228.38   1072.43 o 
  -3   3  23     8499.74     8655.61   1962.87 o 
  -1   3  23      375.17      222.77    129.36 o 
   1   3  23     1155.09      953.55    311.17 o 
   3   3  23     2050.34     2329.49    207.18 o 
 -10   4  23     1654.65     1598.60    172.82 o 
  -8   4  23      565.97      647.95    138.75 o 
  -6   4  23      271.83      248.38    104.11 o 
  -4   4  23      145.08       40.41     87.32 o 
  -2   4  23     2858.12     2953.50    437.03 o 
   0   4  23     1762.74     1871.70    267.56 o 
  -5   5  23      287.37      350.69    119.39 o 
  -3   5  23     3975.42     3969.28    731.47 o 
 -12   0  24      116.01      102.11     80.19 o 
 -10   0  24     8644.75     8467.92    504.20 o 
  -8   0  24      645.83      386.80    161.56 o 
  -6   0  24     3988.81     3906.97    332.33 o 
  -4   0  24     2852.11     2999.38    307.30 o 
  -2   0  24     4182.85     4032.10    356.25 o 
   0   0  24     1127.62     1023.11    240.69 o 
   2   0  24     1127.63     1112.91    245.47 o 
 -11   1  24      275.42      159.78     57.60 o 
  -9   1  24     1468.54     1663.90    154.51 o 
  -7   1  24     1195.37     1377.64    169.18 o 
  -5   1  24     1081.11     1061.16    177.57 o 
  -3   1  24       22.61       10.59     91.65 o 
  -1   1  24     4890.10     5296.05    481.19 o 
   1   1  24     2744.59     3000.81    440.16 o 
   3   1  24      496.26      387.63    131.66 o 
 -12   2  24      321.27      311.57    101.01 o 
 -10   2  24      238.61      232.92     98.23 o 
  -8   2  24        1.74      -52.61     80.65 o 
  -6   2  24      804.37      978.36    177.02 o 
  -4   2  24     1806.04     2263.29    428.57 o 
  -2   2  24     3489.21     4075.46    600.27 o 
   0   2  24       83.27      100.60     94.40 o 
   2   2  24       37.75       -2.98    100.89 o 
  -9   3  24       41.34       78.71     95.72 o 
  -7   3  24      130.05       26.11     87.99 o 
  -5   3  24      293.73      200.32    157.70 o 
  -3   3  24        1.78      -43.99     86.60 o 
  -1   3  24      847.51      921.60    506.39 o 
   1   3  24       15.50       70.96     98.17 o 
  -8   4  24        1.89      -36.31     80.62 o 
  -6   4  24     1101.06     1242.85    174.02 o 
  -4   4  24      245.57      218.72    112.06 o 
  -2   4  24        7.28      -34.38     89.17 o 
 -11   1  25       26.74       -2.99     88.21 o 
  -9   1  25      611.91      690.20    136.38 o 
  -7   1  25       98.76       22.51     91.24 o 
  -5   1  25      339.91      418.20    121.72 o 
  -3   1  25      174.25      406.23    129.25 o 
  -1   1  25        4.12       94.49     98.82 o 
   1   1  25     1067.15     1217.26    181.79 o 
 -10   2  25      190.21      159.08    111.14 o 
  -8   2  25      424.53      411.68    116.28 o 
  -6   2  25     4887.49     4994.17    634.29 o 
  -4   2  25     3735.15     3756.43    819.98 o 
  -2   2  25      202.12       96.82    105.25 o 
   0   2  25      317.04      231.82    125.13 o 
  -7   3  25      873.64      676.98    229.83 o 
  -5   3  25      106.93       11.99     89.56 o 
  -3   3  25     4617.67     5221.46    878.66 o 
  -1   3  25     1865.76     2051.45    310.43 o 
  -8   0  26     1564.58     1883.15    285.59 o 
  -6   0  26      333.23      268.66    165.24 o 
  -4   0  26      251.90      242.89    175.54 o 
  -2   0  26     7026.82     7676.66    521.13 o 
  -9   1  26      313.60      217.60    105.63 o 
  -7   1  26     1113.67     1114.26    161.77 o 
  -5   1  26     4476.65     5448.57    609.45 o 
  -3   1  26     6866.04     7296.78    635.21 o 
  -1   1  26        5.98      -74.58     87.24 o 
  -6   2  26      885.69      922.11    155.39 o 
  -4   2  26      255.64      171.53    110.33 o 
                                                 
